# Supplementary material for: Comprehensive bioinformatics analysis of the common mechanism of atherosclerosis and atrial fibrillation: emphasizing mitochondrial metabolic disorder and immune inflammation
Source: Front Mol Biosci. 2025 Jun 18;12:1595048. doi: 10.3389/fmolb.2025.1595048 (PMC12215116; doi:10.3389/fmolb.2025.1595048)
Supplement: Supplementary file 1 [file Supplementaryfile1.zip]

Archive with 6 entries (5 files):
- The supplementary materials/
- The supplementary materials/Supplementary Figure.docx
- The supplementary materials/Supplementary Table1.xlsx
- The supplementary materials/Supplementary Table2.docx
- The supplementary materials/Supplementary Table3.docx
- The supplementary materials/Supplementary Table4.xlsx
