# Supplementary material for: Comprehensive bioinformatics analysis of the common mechanism of atherosclerosis and atrial fibrillation: emphasizing mitochondrial metabolic disorder and immune inflammation
Source: Front Mol Biosci. 2025 Jun 18;12:1595048. doi: 10.3389/fmolb.2025.1595048 (PMC12215116; doi:10.3389/fmolb.2025.1595048)
Supplement: Supplementary file 1 [file Supplementaryfile1.zip › The supplementary materials/Supplementary Table1.xlsx]

## Sheet: Sheet1
Table S1. Gene information in modules closely related to AS and AF
AS			AF		Common genes in AS and AF
module_turquoise	module_blue	totals	module_turquoise	totals	Common genes in AS and AF	intersect common genes	Common genes in MMC, MNC, degree, and EPC
ZNF223	AMD1	4674	HSF2BP	2104	GNAI3	ABCA9	MX1
XLOC_004118	SELS		NUDT12		RABL2A	ABCB1	DDX58
DKFZp547J222	LOC100507645		HOXB3		CNOT8	ABCC9	ISG15
INPP5F	GNAI3		SDC2		SLMO2	ABHD3	IFIH1
MRPL32	DTX2P1-UPK3BP1-PMS2P11		ZMYND12		TXNRD1	ABHD5	OAS2
KIF1B	RABL2A		BVES-AS1		RAB18	ABI3BP	IFIT3
C19orf50	SPTLC3		FAM185A		ARF1	ABRA	MX2
FGD4	XLOC_008795		SNHG1		ABCA9	ACBD5	CMPK2
HAL	HTT		UPF2		CHPT1	ACTA1	IFI27
MSH2	CNOT8		USP6NL		UBE2N	ACTN1	BST2
CCDC164	SLMO2		CCDC66		MRPS23	ACTN2	CXCL11
XLOC_010455	SETD4		RIT1		SLFN5	ADAM10	CXCL9
TMEM147	XLOC_l2_013873		YIPF4		ZFAND2A	ADH1B	TGFB1
DNAJC10	POLR2A		RNF166		MOB1B	ADRB2	STAT3
THRAP3	ZBTB41		BARD1		TMCO3	AEBP2	MMP9
DDOST	TXNRD1		LINC00310		MZT1	AGRN	FCGR3A
XLOC_009181	TTC17		PALM		CALU	AIG1	CCR7
ARL3	RAB18		FAM118A		SPSB3	ALAS2	IL15
CTNNB1	EVI5		KIAA1468		GPX8	ALDH1A1	FN1
TMTC4	MIB2		LOC100133089		GFPT1	ALDH1A3	SELL
LYRM5	GZF1		CTTNBP2		CMPK1	ALDH1L2	PXDNL
CCDC28B	SCARNA12		WRB		SEPT9	ANGPT1	KIT
SAMD9	XLOC_l2_012902		CTNNA3		SIDT2	ANK2	CD69
LOC100652897	ARF1		SHB		TMEM45A	ANK3	FGF7
SPRR2F	ITGAV		MLLT10		RAN	ANKRD2	ESR1
VPS8	B9D1		NUDT4		NOTCH2NL	ANO1	TWIST1
CD300LD	SLC19A3		UPF3B		RPL17	ANO5	FGF9
SNORA5B	SHC1		GPR82		ZEB2	ANXA1	LOX
ISCA1	C12orf44		RCAN3		PLA2G4A	AP1S2	COL1A2
TRIM21	LOC441455		TMEM143		ABHD5	AP3S2	COL3A1
KIF6	SRRT		ZEB1-AS1		TNFAIP8L1	APH1A	THBS2
HNRNPA3	C1orf35		GLT8D2		GBP3	ARF1	COL6A3
BAGE4	ABCA9		EFHC1		PEX6	ARHGAP15	B2M
SMG8	ANKRD36BP2		CREB1		ALDH1A1	ARHGAP24	LUM
XLOC_008221	ZNF780B		CTBP1-AS2		LOC728392	ARL6IP1	VCAN
VPS37B	CHPT1		NPY5R		LOC100131564	ARMT1
SLC18A2	ANKS3		LOC101927609		F5	ARPC5
ZRANB2	ZC3H12C		LIAS		COL3A1	ATP23
ANP32B	YIPF5		RNF144A		COL1A2	ATP8B4
CEP68	RPL13P5		FMNL2		TSPAN11	AXIN2
RBM15	UBE2N		MGAT4A		OMD	B2M
PRTFDC1	COX7A2L		CKMT2-AS1		ARPC5	BARD1
SMCHD1	GOLGA2P2Y		SLC20A2		EIF3E	BDH1
XLOC_008001	SUCLA2		CTSC		INPP5F	BMPR1B
DOLK	MRPS23		SMNDC1		SAMD9	BST2
FAM90A1	XLOC_l2_001089		ZNF518A		ISCA1	BTG2
PGCP	GAK		SOS2		PRTFDC1	BTG3
MYBBP1A	XLOC_l2_015578		SYNGR3		SMCHD1	C4orf3
BAALC	LOC100506848		ZFY-AS1		CYP3A5	C4orf48
CYP3A5	UBE2O		MRPL43		SKP1	CAB39L
FBXO21	SLFN5		DKFZP586I1420		AP3S2	CALD1
SPDYE2	CIC		S1PR1		MDM4	CALM1
SERINC2	MUS81		AHSA2		SF3B1	CALU
DCLRE1A	CCDC91		FBXO36		STAT3	CANX
CREB3L2	LMF2		GNPNAT1		RCBTB1	CASP8
LOC100132077	ZFAND2A		DDB2		YPEL5	CBX5
SKP1	PPP1R14B		IFT80		OIP5-AS1	CCDC6
XLOC_010376	MYO18A		ARNT		WDR1	CCN3
CARM1	SNORA70E		AC018816.3		DNPEP	CCR7
CUX1	FLJ42627		FXR1		XYLT1	CD200R1
FAM3D	ZNF266		TMED10		CYP4F3	CD69
NAA11	XLOC_l2_005314		ENPP4		FAM185A	CDA
XLOC_012593	SIPA1L1		AK096592		GNPDA2	CDC37L1
CDIPT	TSC1		APOO		LOC643733	CDKN1B
FAM199X	XLOC_003870		LOC101060275		PLEKHA5	CDKN3
ABCA5	ZNF329		ARMCX4		AIG1	CHMP1B
MSLN	FAM156B		LRP6		HPS3	CHPT1
ACSL6	UNKL		NPEPPS		TMEM143	CIRBP
LOC728763	SREK1IP1		PDXDC1		MSMO1	CKLF
AP3S2	MOB1B		RPE		ERLEC1	CLEC12A
MDM4	BBS5		VPS13C		C4orf3	CLEC7A
AEN	TRAF3IP2-AS1		GSAP		KCTD3	CLIC4
XLOC_010251	SETD7		PPWD1		RANBP2	CLK1
XLOC_l2_009029	BMI1		CCDC186		HBS1L	CMPK1
SNORD36C	C9orf30-TMEFF1		ZEB2		TAPBP	CMPK2
ZNF416	LOC400236		GPR1		THRB	CMYA5
PPM1A	TMCO3		MEX3C		PLGLB1	CNOT8
TGM1	XLOC_l2_013513		CBR4		LRP12	CNTN3
PNMAL2	ANKZF1		TSPAN5		LAMTOR3	COCH
FBXO30	SLC35E4		CCNB1IP1		RBM26-AS1	COL12A1
SF3B1	PTP4A1		LOC100288675		PXDNL	COL15A1
PRRT1	PSMD14		DMXL2		FAM46A	COL1A2
BRCA1	MB21D2		ALG10		AHSA2	COL21A1
NKX3-1	ZNF587		MGAT4B		ZNF706	COL3A1
TBC1D24	LOC100506472		PRMT6		TBL1XR1	COL4A3
CGREF1	CLEC2D		ETNK1		DNAJC6	COL6A3
ACACB	YWHAH		CREBZF		RNF166	COLQ
STAT3	CPEB4		ANGPTL4		GNA13	COQ10B
RPL37	HGSNAT		CELF1		CRYZL1	CPE
QSOX1	SNORA70		ECT2		CSNK1D	CPT1A
SFTPD	MRPS25		LRRC40		SRPRB	CSNK1D
SNX27	SPATA21		TMOD3		C6orf211	CTH
XLOC_000011	RTEL1		SPICE1		PGAP1	CTNNA3
TOLLIP	UNK		SENP7		STON2	CTSC
RCBTB1	P39194		RP11-410L14.2		ANKRD2	CTSZ
LOC100127886	MZT1		AKAP13		XRCC4	CTTN
LOC100506691	HERC2P9		REV3L		KIF5B	CTTNBP2
IER3IP1	PTCD1		UBE2D3		SPPL2A	CXADR
DARS2	TBC1D13		ANKRD2		ZNF362	CXCL11
UBAC1	ACAD11		ETAA1		EIF4E3	CXCL2
SIRT2	GON4L		RP11-379H18.1		PHLDB2	CXCL9
XLOC_011570	LDHA		ARIH2OS		PDP1	CYBB
SYN2	HIST1H3I		DKFZP434I0714		HIPK2	CYP3A5
PTRH1	XLOC_001952		ILF3-AS1		JPX	CYP4F3
MIPEPP3	SETDB1		MAP3K6		TMEM167A	DDB2
ZNF575	ITGB1BP1		C10orf82		ZNF844	DDR2
XLOC_001099	CALU		TTC30A		SPTAN1	DDX3Y
FLJ42709	HNRNPAB		ATAD2B		BMPR1B	DDX58
NMT2	SPSB3		CASP7		MDFIC	DIXDC1
ANKHD1	PNO1		PIGK		MCF2	DMD
ULK4	RPS14		HDGFRP3		PRKACB	DNAJA4
FAM13A-AS1	ZFP36L2		RAB8A		PRPH2	DNAJC6
OCEL1	ZNF322		PTBP2		EIF4B	DNPEP
BMS1P1	ASRGL1		LBR		NSFL1C	DPYSL3
FBXO11	MRPS16		RAB11FIP1		ANXA1	DUSP1
PCDHA11	ATG2A		TMEM170A		PPFIBP1	DYRK1A
STYK1	ENSA		CBX3		CMYA5	EBF1
C3orf58	H2AFZ		KLHL4		HINT3	ECM1
LOC100270679	ZNF346		BCL10		CIRBP	ECM2
TYRO3	GPX8		LOC100272217		KLRF1	EDNRA
CTCF	SRGAP1		PARP12		RNF217	EFEMP1
XLOC_009475	L3MBTL1		RBM25		ESR1	EIF1AY
ARCN1	LOC388152		CA1		LOC100507217	EIF3E
C19orf48	FAM193B		RP1-58B11.1		SCARNA13	EIF4B
ZNF280D	CSAD		BDH1		PPP1R1C	ENOSF1
PAFAH2	ZNF169		ZFAND2A		FAM102B	EPHA3
ZMYM2	GFPT1		MCF2		CD200R1	EPSTI1
CRYZ	PPP1R35		EXOC6B		PRNP	ERAP2
SYS1	ZNF37A		TRAPPC10		COLQ	ERLEC1
HLA-F-AS1	ZNF727		CPNE8		ZNF658	ESR1
TFDP2	CMPK1		LOC100131564		TGIF1	F2RL2
ERMN	LOC100130557		HMGCR		CXorf57	F3
BUTR1	ZNF226		ITM2A		SNRPN	F5
CKS1B	MARVELD1		MANEA		FZD6	FAM117B
ZNF195	XLOC_000643		TARSL2		PUM2	FAM185A
MAFG	NBPF10		HDAC9		SLC25A32	FAM49B
PNPLA2	CTNS		LINC00491		GLCCI1	FAT1
ATXN7L1	ZNF638-IT1		ACVRL1		UBE2B	FAT4
MYOM3	PPP2CB		SLC4A3		CERS6	FBLN1
GREB1L	SEPT9		LPP		PCDHB10	FCGR3A
XLOC_006338	PHTF2		STS		VPS35	FGD2
YPEL5	SNRNP200		STRADB		CCDC85B	FGF7
TMEM43	C21orf81		ACRC		TXLNG	FGF9
TMEM156	SPG7		SUCLG2		HERC5	FLVCR2
KCTD1	DPH3		C8orf37		LINC00339	FN1
LOC100507404	FKSG2		PSMB9		SLC1A1	FOXO3
FAM25A	CDK10		BEX4		PCNP	FSTL3
AQP3	FAM102A		RPS27A		COQ10B	FZD6
LYPD6	AZI1		AP3S1		NPEPPS	FZD7
TMEM97	PDS5A		PPIP5K2		OSBPL1A	GAS1
XLOC_008811	PYROXD2		ZNF883		DYRK1A	GBP3
SNORA16B	PLEKHG4		SEC61G		ZMAT1	GCA
LOC100506178	RNF207		LOC286437		HERC6	GFPT1
XLOC_011329	MCM7		CCNG2		MAP3K6	GFRA3
TNFRSF18	XLOC_011682		TMEM237		RAB8A	GIMAP2
ABLIM3	XLOC_000350		SCARA3		RELN	GNA13
CDC14C	POGZ		PCOLCE2		GPBAR1	GNAI3
RHBDL2	AGAP7		CD200R1		CLEC12A	GNL3L
SHROOM2	CCDC130		INPP5F		PCDHB15	GNPDA2
C12orf23	PGA3		CTA-445C9.15		SLC4A3	GPBAR1
GLTPD1	ME3		POMP		TFDP1	GPC3
XLOC_002593	NTN5		GLIPR1		CCDC6	GPX8
OPRL1	NBPF14		STAU1		APOO	GRB10
UNC13B	LUC7L		ATF2		SENP7	GSTA4
XLOC_014170	SNHG6		KLHL7		GFRA3	GSTM1
AIM1L	PRKD2		NEXN		CD302	GUSB
ZCRB1	DBIL5P2		NEMF		IKBIP	H2AC6
LINC00470	SIDT2		FABP3		UPF2	HBB
STOML2	RARG		HRC		CBX5	HBG1
C12orf74	CSNK1G2		PDE7A		ENOSF1	HBS1L
CLCN5	ANKFY1		LOC100996412		C7orf55	HERC5
OIP5-AS1	OTC		COPS2		CDKN1B	HERC6
COX19	TMEM45A		BBS7		TP53INP1	HIPK2
FLJ37453	ACSL3		RAP1GAP2		LYPLA1	HIPK3
XLOC_004607	B3GALT6		ARHGEF5		FAT1	HMGN5
WDR1	LOC646214		GIMAP4		PAIP2B	HNMT
LOC100509075	IFT172		NUP160		FKBP7	HNRNPU
CCDC36	SIN3B		TRIM33		OCLN	HOPX
XLOC_008919	NPEPL1		FAM212B		FOXO3	HPGDS
TMEM127	MCART1		CPNE5		TNFAIP8	HYAL1
SCCPDH	ARL5A		DUSP3		IL15	ID3
XLOC_l2_015172	NPIP		YTHDC2		PDE7A	IER3
Q7Z2X8	MGEA5		N4BP2		NUDT4	IFI27
DNPEP	RAN		RP11-1094M14.11		BTG3	IFIH1
ZNF792	LMBR1L		RP11-403P17.4		PPDPF	IFIT3
FMO5	SLC25A29		SGCE		HOXB3	IFRD1
OR6C70	LOC440993		SLC22A3		ST6GAL1	IGFBP3
XLOC_011338	AVEN		PLGLB1		GSTA4	IKBIP
LOC643837	PDE4DIP		PTPN5		CXADR	IL15
ADAMTSL2	GJD4		FBXO4		TMEM170B	IL33
LOC442028	ASPRV1		TUBGCP3		ARL6IP1	IL6ST
PTGES3	HDAC6		XRCC4		PPP1R2	INSIG1
XLOC_012335	HMGA2		MYO18B		BARD1	ISG15
BANK1	CCDC84		TSPAN11		SMN1	KCNJ2
XLOC_005784	DDRGK1		CALML4		CAPS2	KCNK1
DAND5	MYO1C		UBXN7-AS1		MLF1	KCNS3
KCNJ9	ZDHHC8		ZNF404		TXLNB	KDM5D
XLOC_000180	SCARNA2		LRP11		SLC22A4	KIF5B
CCNJ	XLOC_l2_015722		SLAIN1		ABCB1	KIRREL1
IDS	KIF23		MCM9		SPATA13	KIT
EIF2A	MATL2963		PSENEN		EIF1AY	KLF2
XYLT1	ARG2		PRKY		ADAM10	KLRF1
CYP4F3	SLC9A5		TNRC6C		ZNF644	KRT14
GPR176	C5orf56		TXLNG		FAM83H	LACC1
LOC440149	SHROOM4		CRTAC1		WDR11	LAMP1
ASTE1	XLOC_l2_004854		BRWD1		STOM	LAMTOR3
XLOC_010670	C9orf174		SLC7A6		TGFB1	LEPR
METTL13	TMEM173		CDC73		SET	LIMCH1
ADAMTS7	PRMT7		LOC100272216		SHD	LOX
XLOC_014060	C5orf35		SS18		CPT1A	LOXL2
LOC100127994	MBD6		FAT1		ZNF217	LPCAT2
NOP58	EEF1E1		SCPEP1		SLC25A20	LRIG3
RBM19	NOTCH2NL		SREK1		SLC8A1	LRMP
IGFL2	TLE6		TMEM40		NEB	LRP12
AAGAB	LAMB2		TECRL		NT5E	LUM
ABCC13	ZBTB8OS		RP11-196G18.23		XRCC6BP1	LY6E
XLOC_l2_005692	LOC388692		PSMB7		MIS18BP1	LYPLA1
LOC100505679	TRIM66		SIRT1		APH1A	MAF
FAM185A	C14orf135		LOC145783		TOM1L1	MAOA
GNPDA2	ATXN2L		DNAJC6		ALDH1L2	MAP1B
MATN3	XLOC_l2_000727		ADRB2		ACBD5	MAP3K20
PIGO	LOC100216546		SNRNP27		HMGN5	MCF2
ERCC6	LINC00174		RLN2		WARS	MICB
CELF2	CYCS		YEATS4		HIPK3	MLPH
LOC643733	ANKRD52		GNAQ		KLHL13	MMP9
ZC4H2	COL27A1		PPAPDC1A		OSBPL11	MOB1B
MRPL12	RBM5		LINC01330		ZMYND12	MRPS23
XLOC_003095	RPL17		ADAM1A		FAM117B	MSMO1
C2orf78	THBS3		AKAP10		PTPN11	MX1
LYG1	LOC284440		MAD2L1		SCPEP1	MX2
HARBI1	SUZ12P		CMTR2		KDELC2	MYO18B
CTNNA1	XLOC_l2_005438		B3GALNT1		RP2	MYOT
ARL1	XLOC_008233		SGPP1		C2orf74	NAB1
SLAIN2	BANP		FAM76B		FAT4	NEB
XLOC_l2_015542	ZNF117		LOC101929497		PRKAG2	NEXN
PLEKHA5	SH3BP5L		MBTD1		ATP13A3	NLGN4Y
RASGEF1A	SMG1		TRIM78P		TMEM64	NOX4
ORAI3	CUL9		ZFX		VSNL1	NPR3
TSPAN1	PCID2		GLOD4		WWTR1	NSFL1C
TRAPPC5	ACSS1		KIAA1551		SNX30	NT5E
SEH1L	PSMD10		DNAH14		SEPT10	NTN1
ZNF24	OCIAD2		ANXA7		RASAL2	NUDT4
PAPL	SFI1		TASP1		IL6ST	OAS2
YRDC	KRBA2		MLIP		RHOU	OCLN
CCDC104	NKTR		ACOX1		EID1	OGN
XLOC_000837	LOC729737		SERPINF1		CTNNA3	OSBPL11
AIG1	PI4KAP1		HIST1H4H		TOX	P4HA1
SEC24A	RNPC3		NUS1P3		CDC37L1	PAIP2B
NEXN-AS1	NPL		GPBAR1		GCA	PARP12
XLOC_l2_001945	LOC401357		NRIP1		STARD4	PCDHB10
XLOC_l2_004596	GPSM1		CDK2		CTTNBP2	PDE1A
RAB13	LOC731275		LINC00662		CTTN	PDE7A
UQCRB	MGC13053		CYP3A5		TWIST1	PDGFA
HPS3	INPP5E		TOM1L1		SPATA18	PEBP4
STX6	LOC100507918		SUMF2		KIAA0485	PHLDB2
INTS8	LOC100507131		ROR2		WIPF1	PLA2G4A
SPG21	XLOC_l2_013031		C2CD5		SERF1A	PPBP
MGAM	ZEB2		SMS		NAB1	PPFIBP1
ZNF124	LOC100289230		PCDHB10		AEBP2	PRELID3B
SCG3	ZNF254		FLJ31715		CALM1	PRKACB
TULP3	NBPF15		MGC12488		USP9Y	PRNP
RXFP1	FAM22F		VWA8		HNMT	PRTFDC1
CCDC125	ADI1		CCDC163P		TOB2	PSIP1
DNAH5	BAG6		KCNS3		CHMP1B	PTN
UBXN8	ZNF526		PLS3		TAP2	PTPN11
ZFP3	XLOC_002996		PCDHB4		PSIP1	PUM2
BEND6	SNAPC4		ZNF423		AGRN	PXDNL
CHPF	PLA2G4A		DDA1		AP1S2	RAB18
KIAA0020	LOC100506073		MRPL42		NCKAP5	RAB23
ELL	ABHD5		PDSS1		LPCAT2	RAB8A
TLR3	VHL		ERCC4		DPYSL3	RAN
LOC100506190	TNFAIP8L1		ZBTB1		INPP5A	RANBP2
XLOC_012670	GOLGA6L10		LOC100507311		VCAN	RHOB
PFAS	C8orf44-SGK3		TOB2		CASP8	RHOU
TMEM143	NOS2		COQ2		SNHG5	RP2
INTS6	BMP8B		CCDC34		LAMP1	RPL17
DDX51	LOC100134868		EBF2		PLCXD1	RPS23
CLTCL1	XLOC_l2_015760		HSPE1-MOB4		HYAL1	S100A4
RECQL5	XLOC_l2_012083		ALG9		FGF9	SAMD9
ASB13	PLXNB2		CDC42SE1		DDB2	SAMD9L
MFSD11	LOC401320		WDR11		CNN3	SELENOP
BAG1	LOC100507331		CENPC		GSTM1	SELL
MAPK8	C1orf63		SLC22A5		LAPTM4B	SENP7
STARD3NL	FLJ44342		CAPS2		ANK3	SEPTIN10
MSMO1	GABBR1		SHPRH		HIST1H2AC	SEPTIN9
SNORA53	NUAK1		FZD3		TNFRSF11A	SERF1A
TRIO	A2M		BTNL8		FZD7	SF3B1
CACNA1D	GBP3		LOC728730		ZFAND5	SKP1
ERBB3	ARPC4-TTLL3		LOC101930301		MYOT	SLC16A9
ACACA	MGC10814		KAT6A		LOC100131541	SLC1A1
DYNC2H1	ZFP36L1		C7orf55		LY6E	SLC22A4
TCP11L2	ISLR		FGF14-AS2		PDGFA	SLC39A14
COX11	ADAD2		ACER3		ARHGAP15	SLFN5
LOC100506930	TAF1C		NCAM2		MYZAP	SMCHD1
PSMD12	MTHFD2		MZT1		UBA2	SMN1
TSPYL5	LOC100527964		RICTOR		P4HA1	SNX30
ADAM17	TNK2		FKBP7		EPB41L4A-AS1	SOST
OSBP2	ZNF692		GORAB		CLIP4	STAT3
MED18	LOC100506123		RP11-382B18.4		RASGRP2	STEAP3
RAB4B	MICALCL		PDIA4		SLC39A14	STOM
LOC100506368	LOC729668		CYBB		SLC47A1	SYNPO
P4HA2	ERVFRD-2		MYZAP		CREBZF	TAP2
SNCAIP	SCARNA17		KIRREL		ABHD3	TBL1XR1
DEDD2	DDX21		PIKFYVE		CANX	TENT5A
FAM173A	WDR90		PRKDC		NAV1	TFDP1
ANKRD20A2	LOC100507803		SPATA18		KIRREL	TGFB1
CD1E	EBPL		C6orf141		NFIA	TGIF1
LOC100505986	LGI2		ID3		ANK2	THBS2
FAM63B	AFG3L1P		DYNC2LI1		NGRN	TMEM167A
LOC400657	RPL23AP32		BBS1		LACC1	TMEM176A
XLOC_l2_010056	PEX6		SERPINB6		PTPRG	TNFAIP6
SUGT1	AMY1C		MIR6872		SMARCA1	TNFRSF11A
ERLEC1	TRANK1		SLC16A14		MIR100HG	TNFRSF12A
PNMA1	ALDH1A1		OSTM1		ZNF267	TNNT1
C4orf3	B4GALNT1		NR1D2		SPG20	TWIST1
HYAL3	LOC728392		DENND5B		SYNPO	TXLNB
CRAT	PRO0628		CCDC89		ZNF880	TXLNG
ZMAT3	UGT2B11		GAS6		ABI3BP	UBA2
LMTK2	CHTF18		APPL2		BDH1	UBE2B
NUDT2	C1R		ZNF567		PDE1A	USP9Y
TRAF3IP1	ACIN1		FAM65B		ARHGAP24	VCAN
MGC23284	GSDMB		PPARGC1A		PLAG1	WDR1
ST13	COL7A1		RASGRP3		ID3	ZFAND2A
SUFU	FRMD4A		ZBED4		TMEM159
KCTD3	XLOC_l2_004817		RP11-173M1.8		DDR2
RSPO1	RPL23		FSBP		CDA
KPNA5	DKFZp547G183		TPPP		ACTN1
MEG8	OSBPL7		C1QTNF1		ISG15
PRSS45	CCDC142		LOC100507459		CXCL11
ZNF773	XLOC_l2_006404		LOC100996717		PLSCR4
PYROXD1	CCNL2		LOC100507283		EFEMP1
APBA1	PLXNA3		C10orf99		B2M
CDHR1	CENPN		BTG3		IFRD1
OTUD7A	XLOC_l2_004611		NTNG1		S100A4
IGF2BP1	C5orf13		IL15		C9orf3
XLOC_003269	STAT6		NLN		ATP8B4
BCRP2	HERC2P7		LOC100131541		GNL3L
SHOX	MYO15B		CDKN2AIP		MLPH
WDFY2	LOC283663		CCP110		RNF149
ADCY4	IFFO1		SPPL2A		NTNG1
BCL2L1	C14orf80		AP3S2		PLAC9
FLRT3	AEBP1		ARMCX3		TTC32
ZNF200	LOC100128071		RASAL2		RNF13
TMEM201	TBC1D3P5		CALM1		ANO5
NADSYN1	XLOC_l2_001091		LOC101929118		TASP1
XLOC_006726	XLOC_011248		SCARNA13		MIDN
SPTB	DDX17		LSM1		SKI
XLOC_l2_000010	PPM1F		SLC2A13		AXIN2
WDR12	XLOC_l2_006021		NSUN6		LBH
ZNF232	AMT		DENND5A		XG
XLOC_000819	NEAT1		CDC14B		TCEAL1
BAZ1A	XLOC_l2_000416		RPAP3		LOC374443
BSCL2	FLJ38717		PELI2		TNFSF10
LINC00264	DNM1P46		TNNT1		SLC20A2
LOC100507002	COL6A1		TCEAL1		ROR2
MLX	XLOC_l2_003293		BRINP1		CLK1
FRAT1	ADAMTS10		RALB		ACTN2
LINS	CLASRP		SLC4A7		LEPR
GSTK1	LOC100131564		WIPF1		GRB10
LOC100652807	D2HGDH		RP11-96D1.11		LOC389834
FNBP1	MC1R		FAM76A		DIXDC1
SENP6	RNF123		DMGDH		F2RL2
PHTF1	MAPK8IP3		APOBEC3G		CTH
PGBD2	MICALL2		OAT		PLD5
LRRC2	NDST1		RABL2A		SAMD9L
USP33	USP53		CEP85L		CLIC4
SNORA14A	RDH10		COA5		COL4A3
XLOC_010068	PLEKHG5		AGBL3		OLFM4
LOC100506262	XLOC_006404		BST1		GRK5
XLOC_002577	REC8		ZNF644		KCNS3
CWC27	CNN2		ZNRF2		GGTA1P
PSMC3	F5		RP5-930J4.4		SLC16A9
XLOC_013686	SEC31B		MDM1		HNRNPU-AS1
C1QTNF9	PILRB		RBP1		OAS2
GK5	LOC100507100		NBPF1		GPNMB
FLVCR1-AS1	RASA4		CTB-12A17.3		LOX
XLOC_l2_003897	CLSTN3		UHMK1		ABCC9
PTPN2	PLCD4		FBXO5		CKLF
C14orf182	LOC391322		WDFY3-AS2		DRAM2
ZNF771	AMZ1		GSTM1		PLA2G4C
RCC2	STK38L		ACTR6		PDZD2
DCP2	XLOC_000462		EAPP		EPHA3
GEMIN6	C4A		TGFB1		EPSTI1
RANBP2	COL3A1		POLR2J		SUN1
TAF3	COL1A2		CCDC14		RALA
LRRC10	FSCN1		KDELC2		RAB23
XLOC_003094	LOC100132247		LOC100996756		DNAJA4
OSBPL9	TSPO2		C4orf3		ZFY
C11orf93	XLOC_001011		RNF217		CMPK2
XLOC_l2_014077	TSPAN11		BLOC1S6		IFIH1
XLOC_003234	PLXDC1		OCLN		KIT
RAP2C	ANKRD1		ATF7IP2		TMEM71
LOC100508995	KRT16		SSFA2		NLGN4Y
XLOC_014028	OMD		TXLNB		RAB37
RYBP	RGS16		RRN3		PKIB
XLOC_l2_014694	ARPC5		RPS10		SFTA1P
GIN1	PMP22		RP11-642D21.1		COCH
BRIX1	MGST1		ZNF566		PEBP4
PHC3	C4B		FHOD3		IL33
NCAPD2	VSX1		TIA1		GUSB
XLOC_002073	PYY2		FAM117B		INSIG1
CCDC93	EIF3E		PDGFA		CRISPLD1
PCDHA3	SAA1		GABRA1		NOX4
ASH1L	PIEZO1		SLC35D1		CALD1
FLJ43860	ITLN1		EPB41L2		LRIG3
HBS1L	ILDR1		GALNT1		TMEM56
XLOC_l2_015196			ZCWPW2		LOC389831
GOLGA8E			COX20		MYO18B
XLOC_006283			SMARCA1		KCNK1
MCPH1			TESC		ANO1
XLOC_007222			LOC344887		FLVCR2
CEP250			DPP10		FGD2
CALHM2			CEP85		CMTM2
SNORD49A			CCDC152		RPS23
C10orf54			JPX		LIMCH1
LOC100292409			FAM161A		CDKN3
XLOC_l2_012748			ZNF623		EBF1
XLOC_011819			NR2F1		NPR3
XLOC_l2_014294			TMEM50B		MPPED2
XLOC_l2_013233			PID1		CLECL1
ABHD14A			GLIDR		DMD
GLT25D1			LOC101928419		DDX58
ZNF493			PAPSS1		ZNF300P1
SLC9A4			CTTN		GIMAP2
INTS9			MIR101-1		ECM1
TAPBP			GAS2		COL6A3
FLT3			USP46		IFIT3
SEC61A1			IQGAP1		MAP1B
MLXIP			ECM1		MICB
ATP7A			SCP2		TMEM30B
SNORD115-5			THAP1		TM6SF1
XLOC_l2_015177			EGF		ECM2
NAAA			IL17D		COL15A1
FAM48B1			MGAT2		GPC3
C22orf36			LOC101929857		BTG2
XLOC_012359			HIST1H2AC		EDNRA
XLOC_013041			OCIAD1		COL21A1
XLOC_l2_002204			ZNF680		PARP12
TOM1L2			CEP70		ZAK
THRB			LOC728819		SNORD114-3
RUNDC3B			PSMD5		RASGRP3
NF1P2			LARP4B		CTSC
C8orf76			PGGT1B		EBF3
ARHGAP17			AKAP7		PALLD
LRFN3			AGPAT9		ALDH1A3
SNORD12B			CDKN1B		ADRB2
SUMO3			MSL2		MX1
LOC100128893			TCERG1		LRMP
STRBP			TTC14		GPR160
NOD1			LINC00476		BST2
LOC100505606			GRIP1		MAMDC2
TSC22D4			CPT1A		ANGPT1
ZBTB48			PLAGL1		FN1
ZNF655			WWP1		LINC00310
DSCAML1			LOC646482		ADH1B
HIP1			KRTAP4-12		CAB39L
NEURL1B			PSMB8-AS1		COL12A1
YIPF1			HSD17B12		HOPX
SP4			RP5-855D21.1		MX2
XLOC_l2_010239			RSBN1		CNTN3
CTIF			SDHC		TNFRSF12A
VSIG10L			OPN3		TNNT3
PLGLB1			PCOLCE		KLF2
ZER1			GALNT4		FAM49B
TPM3			SETBP1		KCNJ2
LOC100506462			ASB2		THBS2
TTC23			DPP6		PTP4A3
LRP12			SMC2		CPE
XLOC_006269			ISCA1		LUM
CEP112			ZNF326		F3
C7orf10			C11orf70		MAF
CWF19L2			LOC101928963		TNFAIP6
LINC00229			LOC101928955		IGFBP3
LAMTOR3			DOPEY1		CD69
BCKDHB			TNNI3K		CLEC7A
RAD23B			LRMP		SELL
RBM26-AS1			RPL10		SEPP1
PXDNL			UBE2Q2L		SLC6A6
LOC100131138			PSTPIP2		SHOX2
TMEM63A			ARL13B		SLMAP
XLOC_002900			CDC37L1		MAOA
LIN7B			DBR1		GAS1
KIAA0195			HSD17B7P2		STEAP3
SMPD2			TFDP1		HPGDS
SLC25A35			NES		LOXL2
LOC100653338			NHLRC2		FGF7
CLEC16A			SFTA1P		PTN
SPRYD7			EBLN3		SRPX
PAK1IP1			AXIN2		DUSP1
ZNF444			SRPR		FSTL3
ZNF682			CTSO		C4orf48
CDC42BPA			NONO		RHOB
PTPRU			ZNF573		IER3
LOC100508120			PEX6		SCARA3
ZCCHC6			XIRP1		GPR34
SP140			C3orf33		IFI27
FLJ38109			GFM2		PCOLCE2
FAM46A			PCNXL4		NEXN
DHX34			CETP		PPAPDC1A
ZFR			NMRK1		SEL1L2
ZNF547			MARCKSL1		CYBB
C9orf62			KATNBL1		CTSZ
ASMTL-AS1			RNF10		TNNT1
PRKRA			KLHL15		TMEM47
WNT6			LOC101927263		ERAP2
MVD			CNOT7		TC2N
MANBAL			DNAJC12		TMEM176A
LOC100506328			ZNF267		NOV
LOC100506518			LONRF2		CLC
RABEP2			TMEM165		CCR7
RASA3			METTL10		PDE8B
AHSA2			LOC285147		PALM
AES			MLPH		FBLN1
ZNF706			BAZ2B		NTN1
XLOC_014280			ZMYM5		ABRA
C14orf169			CEP164		CXCL9
TBL1XR1			SLC39A10		OGN
PDE11A			DUSP13		CRISPLD2
LOC100507291			GOLGA6L4		WISP2
MORC2-AS1			TRPM7		CXCL2
NIPA1			TUBE1		TSPAN8
DNAJC6			SRPX		EMX2
RNF166			USP28		DHRS9
XLOC_008769			SGOL2		KDM5D
MIF			PIGN		RGS5
LOC340508			APIP		MPEG1
LAMB2P1			NCK1		KRT14
EIF4A1			AGRN		PPBP
LRRC16A			SPG20		FCGR3A
NUP50			NACA		PCP4
LOC340340			ZNF441		ALAS2
FBXO15			RP11-1078H9.6		NBEAL1
XLOC_l2_001206			LOC101928000		HBG1
GNA13			RFC5		PDZRN4
XLOC_009661			HYMAI		HBB
FLJ20021			TC2N		DDX3Y
UROS			TNFRSF12A		ACTA1
XLOC_l2_013425			KIAA0895		SOST
CRYZL1			SNX30		XIST
LOC646890			HCP5		MMP9
ENKUR			ESR1
KIAA0317			FAM3B
LOC400499			MORC3
TTC28			THNSL2
RAB3GAP1			TBC1D32
SLC7A8			TICAM2
CSNK1D			ARL8B
SPTLC2			MINPP1
MAK16			TMCO1
KIAA0664L3			CHPT1
BRD9			UFL1
MAPKAPK2			PNRC2
HPS4			ERV3-2
KRTAP1-3			FAM189A1
AMPD2			TRIB2
GCFC1			PLCXD3
KAT2B			OSGIN2
FUT10			GFPT1
SYT11			PDCD1LG2
ARHGAP4			RPS23
FRYL			NAV1
MICAL3			FAM208B
TTC39B			LOC101928605
PRIMA1			CKLF
ARHGEF1			GSTM2
LOC100216545			SYDE2
LOC283624			DNAJC15
C5orf42			PUS7
CUL3			SPRTN
SRPRB			EIF4E3
SLC2A8			HYAL1
C19orf2			MSMO1
XLOC_007191			CYP4F3
XLOC_006555			LOC101927382
LOC646513			LPAR4
PHC2			ZNF160
C19orf24			EID3
HS2ST1			ENPP5
C6orf211			NTN1
EIF2C4			CCDC82
XLOC_l2_015766			COL12A1
PGAP1			CHRM2
GDF11			NAP1L2
TUBB			STT3A
VPRBP			VCPKMT
LOC100508233			GLRX
KIAA1109			PSMD6-AS2
COMMD6			KBTBD8
VPS13B			S100P
ENOX1			PAXIP1-AS1
LOC440900			MCEE
CHAC1			TRIM5
NAT8L			S100A4
C11orf82			CPD
MYH7			MNS1
TMEM219			LYVE1
STON2			CTD-2292M16.8
BCCIP			PGM2
RPL21			GBP4
NLRX1			ABCD2
ALG13			SHOC2
EYA1			PDE10A
BPHL			DTX3L
ANKRD2			NCOA6
SON			OAS1
WNT3			CAMK2B
KIAA0664			SMCHD1
KIAA0100			MDM4
XRCC4			PRKAA1
FEM1C			UBA6
SNORD113-6			JAK2
XLOC_005740			CYB5B
SELRC1			LINC00619
KIF5B			N6AMT1
NXT2			CD302
FNDC4			MBIP
ARHGAP42			LPCAT2
SIGIRR			EDEM3
SNORD114-4			ABHD3
KIAA0754			ZNF92
ANKS6			RBM43
PPP4C			KCNJ2
CYP39A1			IL32
CASP3			CCL13
LOC221442			TRIM16
CDX1			EBF3
MYCBP			XPOT
OR10G8			MRPL44
SPPL2A			ABHD5
XLOC_010097			SLC18B1
SNORD56			USP32P2
SNORA59B			STEAP3
XLOC_003165			HRCT1
HSPA5			FLVCR1
THAP3			AEBP2
CFLAR			TMEM256
RPS6KA4			IGFBPL1
LOC285540			ATAD2
VASH2			FAM83H
AHCTF1			BC015774
LOC100506233			ACN9
ZNF362			SLC25A32
FLJ14186			TMEM192
JHDM1D			RP5-1074L1.4
FLJ23152			KDELC1
LOC646808			AGPAT1
FKBP4			UACA
LOC100134285			HERC2P3
IL24			FLVCR2
ACAT1			TAF12
COPZ2			TNFAIP8L1
STXBP5L			SUDS3
ANKH			SLC45A2
XLOC_004636			SRFBP1
KIF13B			SPATA13
EIF4E3			RIOK3
MRPL20			ARL6IP6
CEACAM4			CPE
XLOC_l2_008221			COG6
XLOC_l2_009140			ABCA6
RFTN1			C9orf41
NTHL1			PEX5L
BMP5			ALG11
ATG4C			TSPAN2
LINC00246A			FLJ12120
XLOC_l2_010149			ABCB1
LOC148824			GRAMD3
XLOC_007348			ARPP19
XLOC_013615			ATP2B1
RTN2			LOC283357
TCEANC			RBM24
GAPDH			ZFAND4
AGFG1			PAQR3
SLC5A11			PROX1
SYT5			SNX16
PHLDB2			TMEM178A
EXOC5			HEY1
FKBP1B			HPS3
XLOC_008447			NUCB1
ATXN3			RBBP5
FANCD2			SAR1B
PARD6G			OSBPL1A
CLCN6			BCR
SNORD61			S100A1
TMEM42			RP3-327A19.5
SESN1			SLC2A12
XLOC_002759			RPN1
XLOC_l2_006417			PANK3
KCMF1			PLEKHH1
PRRG4			RFXAP
AGAP2			CRIM1
ZADH2			MFN1
LCE1A			FAM133B
BCDIN3D			H6PD
DZIP1			INTS2
TEAD2			LYPLA1
ZNF697			KLHL13
FEN1			PNPT1
XLOC_000841			RAB23
PDP1			TBCB
DNAJC21			ZMYM6
BRD7P3			TNKS2
PYHIN1			SHOX2
OR5L2			ANO5
LOC400604			SLC30A7
XLOC_009911			MS4A4A
XLOC_006775			BNIP3L
LOC100507161			NUPL1
SP6			FGFR2
MCFD2			FAM213B
LRRFIP1			TVP23B
LRP3			RPL27A
ESRRA			REEP3
TTBK2			CALU
LOC100129268			CDKN3
DDX11			GOLPH3
CD8A			LOC100134445
SCN7A			DCAF17
MRE11A			TMEM35
PIGF			BOD1L1
AP1B1P1			FBXO8
SH3GLB2			RP11-250B2.6
HIPK2			TMEM170B
LOC100505702			TM7SF2
RNASEH2C			CLASP2
STARD9			HECTD1
KLRD1			TANK
PEAK1			ZNF678
FLJ43315			PAPOLG
PSRC1			TAGLN2
JPX			OLFML1
TMEM167A			RRM2B
LOC678655			N4BP2L1
TMEM177			ATP13A3
CTAGE10P			GGTA1P
RFPL1-AS1			XYLT1
TBC1D7			CNOT8
AHI1			SKP1
ZNF844			RP3-525N10.2
SPTAN1			IMPA1
BMPR1B			CEP97
GALK1			MYSM1
OR1L8			CROCCP2
ETV7			KIAA1586
SERPINA6			SKP2
MDFIC			C4orf48
LOC286161			APH1A
CYB5R3			C4orf33
NAPG			SMPDL3A
TBC1D1			RP3-368A4.6
SNORD116-29			SRRM1
SCAPER			GOLGA5
MCF2			NAF1
ADCK5			C5orf28
AMMECR1			TOR1AIP1
MGST2			PRKCI
CHIC1			ACBD3
SBNO2			ESRRG
LRRC56			GFRA3
INCENP			KRAS
PRKACB			VDAC3
TMEM191B			ATP2A2
EXOSC1			HERC5
HP07349			SIKE1
OR7E5P			CFC1
CERS4			SHD
SLC25A21			CHORDC1
MTHFR			TLL2
XLOC_009681			TMTC2
PRPH2			EPPK1
EIF4B			ACSS3
TRAF4			CTC-523E23.1
CYP1B1-AS1			NPIPB15
SFMBT2			NAA40
ZC3H13			PPP3R1
MAGI2-AS3			RNF138
LOC100132495			GSK3B
TAOK2			TRIQK
BOP1			MAP1A
NSFL1C			COL11A1
LSM2			LOC730102
SLC37A3			ANAPC16
PLEKHM2			ANKRD32
MRPL17			TMEM261
LOC100507006			ZNF204P
ATP2B4			RP11-710C12.1
NCKAP5L			GPR137C
CXorf30			HEATR5B
SIRT7			LIMS3
LOC100130093			AASS
CCNYL1			TMEM30A
GRPEL2			RNFT1
ANXA1			TUFT1
HS3ST3A1			LACC1
HPDL			FAT4
EGR4			C4orf29
XLOC_l2_013000			CDK8
CRYBG3			TM2D3
XLOC_012169			UBE2A
DLGAP3			WASL
PPFIBP1			CA11
CALB2			NCBP1
CDS2			NSUN7
XLOC_001901			LOC643733
SPRYD3			LOC101928747
SDCCAG3			SRPRB
CHD3			HFE2
LYSMD2			AS3MT
MB21D1			FAM126B
CDRT3			RP11-111M22.3
OMA1			MRPL50
SOAT2			ELOVL2
MAPK1			OIP5-AS1
CPOX			LYSMD1
LOC646762			SLMO2
PLP2			STON2
RP9P			IKBIP
LOC100505573			PCDHB15
LOC100128997			OSTC
DOK4			DEGS1
ADAMTS6			LINC01186
GABARAP			TLR4
LOC100128095			LRRC34
XLOC_011379			DDX60
XLOC_010123			MXD1
LOC157562			TMCO3
WDR65			FAM91A1
HELLS			RASA2
BAIAP2			RPL17
NANOS3			HEY2
SNX13			ATP6V1G2
KTN1			MTHFD2L
SLC38A11			RB1CC1
XLOC_013868			TAF1D
ZNF577			SNORD50A
NTAN1			RAB1A
GGA3			SERPINH1
MFSD9			SPRY2
SIGLEC16			ARHGAP15
SNORA26			MTPN
EIF5B			CCDC117
CMYA5			SRSF11
INADL			FAM72A
CYB5RL			MITD1
ZBTB20-AS1			TRAPPC13
LRRFIP2			ATP8A2
LOC100505783			RAB37
XLOC_012193			C12orf60
B3GNT9			TTC33
FBXO33			DLL1
MS4A1			TMSB15A
XLOC_013182			ZNF614
LRRC8E			SWAP70
XLOC_003235			PAIP2B
FAM153B			PDCL3
FAM69A			HSF2
IKZF2			TBL1XR1
SLC22A11			ID1
SRSF8			FAM120A
SREBF2			RBM48
FAM160B1			ABCC9
DCLRE1C			RWDD3
HINT3			SCAMP1
GIT2			EXOSC6
XLOC_l2_007310			LSM12
RHAG			ATP10A
LOC151534			CDA
ENOX2			FLT1
SOX3			FAXC
FLJ30838			PJA2
MBD5			TMOD2
XLOC_005584			TMEM71
XLOC_013940			TRUB1
PLEC			NLGN4Y
SCGN			NPFFR2
C9orf46			PUM2
XBP1			TMEM128
TAS2R30			UG0898H09
PGPEP1L			OLFM4
ZC3H12B			GAS1
SNRK			SLC3A1
TMEM53			B2M
TMEM174			OMD
XLOC_001966			C17orf75
JAZF1			HP1BP3
ZNF451			CTB-31O20.2
SPINK6			HNRNPH2
NUDT10			KRT14
C14orf128			RFTN2
BLOC1S3			GTF2H2B
TMEM236			LUM
KIF20A			PTP4A2
PELI1			WDR1
RSC1A1			CRLF3
LOC728705			ARL6IP1
C1orf190			GNPDA2
RPN2			MYCT1
ZNF415			PLVAP
ITPR2			ANKRD29
UBE2J1			C1QTNF2
SNORD47			MAB21L1
COASY			TWIST1
CIRBP			ACSL4
XLOC_l2_014421			STARD4
ADAMTSL5			LOC339803
LOC100652953			SMIM7
LOC100132859			TMEM30B
XLOC_l2_005428			FAM212B-AS1
GGT3P			MICB
KLRF1			KBTBD12
RNF217			SAMD13
BOLA2B			ADAM10
MORF4L2			SLC25A20
ZDHHC21			SPATA1
XLOC_010556			HAPLN1
TXNDC17			PSMB4
TXK			MMP9
NUDT7			ARHGAP6
NBEAP1			CCDC110
ESR1			SLC15A4
XLOC_012619			ALAS2
XLOC_000111			SGMS2
ZSCAN5A			C6orf211
LOC91450			SOD2
RINT1			PARP9
XLOC_012625			HMGCS2
LOC151657			SAMD9L
GMDS			LOC728392
PIEZO2			IRF7
C9orf9			ATP1A3
CAPZA1			KIT
PMM2			PNMAL1
LOC100507217			CYBRD1
NTSR1			LINC00888
C11orf24			KCNK6
LOC100130417			PLEKHF2
VARS			NR3C1
PTPRVP			HECTD2
CC2D2A			NDFIP1
ACR			CXorf57
CXCL6			HCN4
TARBP1			ALDH1L2
FAM110C			CGGBP1
KRTAP9-6			POPDC3
CDC42SE2			FZD7
STXBP1			EMX2
C6orf147			ZMAT1
CDK5RAP2			CALD1
SCARNA13			CD24
LOC100505760			ARPC5
XLOC_l2_003626			PROK2
FZD5			TMEM119
FANCA			HSPA4L
PPP1R1C			LINC01061
PRF1			GMFB
ELF1			CARF
TNFSF12			C16orf87
EIF2C3			GRIK3
NR1H2			PALLD
CCDC75			GPNMB
PTRHD1			FAM46A
OSBPL5			GLCE
ZDHHC16			NFYB
XLOC_l2_001972			ARID4A
FAM102B			RASGRP2
NKPD1			LOC100505478
XLOC_013531			RYK
CEP170			MTUS2
ZNF671			CCR7
CD200R1			ANKRD13C
MBNL3			NIPSNAP3A
MFSD6			GDE1
CRYGS			PLA2G4C
ZFYVE19			NFIA
ERC1			CANX
NRIP3			RAB14
LOC100131910			RP1-39G22.7
AHRR			PABPC5
RAB27B			WHSC1L1
PRNP			NRXN1
NECAP1			CIART
LINC00461			GABPA
CHCHD7			GRB10
STX7			HERC6
COLQ			MARVELD2
INPP1			ZC3HAV1L
LOC375190			PPP1R2
CLN3			CSRNP3
CD226			SPRED2
ZNF658			SDPR
KIAA1462			LOC100294341
TYK2			ARHGAP28
ARMC8			OSR2
NELL2			FAM162A
LOC389906			LOC101929759
RSPO2			EIF3E
TGIF1			WDR44
CXorf57			HIPK2
LOC100505912			MOB1B
CNNM2			FAM102B
FADD			TNFRSF19
FCRLB			FAM132B
MTMR2			THBS2
UBE2S			SEC24D
FAM131A			ZNF624
PCDH9			OSBPL11
SNORD11			IFI27
XLOC_011592			LOC727820
DYRK3			GCA
FOXO1			ZDHHC2
SFXN2			CERS6
TMCO6			ANP32A
RBM27			GPX8
HNRNPH3			RAD54B
PRR7			TMEM14A
TUBB4B			IFIT5
CST9L			FAM179A
SRRM3			CYS1
PREB			TMEM150C
RNASEH2A			CAMKK2
XLOC_004512			TXNDC16
SNRPN			VEGFC
KRT80			SOX18
ANKDD1A			CTDSPL2
ALPL			COBL
LOC401561			CLEC12A
CECR5			SCUBE2
ANKRD50			PLCXD1
TRAIP			DNAJB9
HYDIN			LOC102724356
STK32B			CNTNAP2
XLOC_005469			CYP51A1
FLJ39632			SLC6A1
PREPL			GPR83
LOC92249			DUOX1
SRC			LOC101930059
APOL3			RCBTB1
LOC100293516			FSTL3
HDDC3			ABCB4
WDHD1			RHOT1
PRDX1			TAP2
RIC8B			TMEM189
IDH2			TRMT11
FAM5C			PLAG1
LOC643401			CMTM6
PVRL2			ALDH1A3
CHST7			EIF2AK3
FZD6			NBEAL1
XLOC_001773			RP1-93H18.6
CENPA			AK021977
MGAT5B			ATP8B1
TREX2			C9orf72
PUM2			PGAP1
SPRED1			CYSLTR1
XLOC_004093			SRP72
SLC25A32			FTX
XLOC_008501			ZNF608
CATSPERG			RAB10
SARDH			ANK2
GLCCI1			PLD5
XLOC_013457			RANBP2
PSMB8			HNRNPU-AS1
XLOC_010859			CADPS
LILRA1			C3orf70
FBXO6			CPEB2
OSGEPL1			PPIL4
UBE2B			QPCT
SNORD113-4			RP5-1092A3.4
LOC100134237			DNLZ
ACOX2			KRT7
LRRC8B			PRTFDC1
CERS6			TCEAL7
ZNF789			GLCCI1
TMEM60			DDX60L
IFI27L1			BLOC1S5-TXNDC5
XLOC_l2_007832			PLEKHG1
MOV10L1			GOLGA4
C15orf41			NBN
PCDHB10			MRPL19
CCDC18			ZBTB8A
AFF3			TRPA1
STMN3			CDKN2AIPNL
TDRD10			TOB1
VPS35			RABEP1
PRB1			DSG1
TRMT2B			CASD1
LOC284950			CR936796
PSME4			IFT81
FLYWCH1			TAPT1-AS1
ADAT3			KAT6B
TCEB2			FAM49B
LOC100287482			SLC22A4
SCAMP3			LMO3
FAM150A			SRSF1
C5orf63			LOC101928625
CCDC85B			RP1-151F17.2
CTNND2			DCK
C17orf88			USP3-AS1
USP36			ADH5
FLJ25694			PEBP4
SPAG9			EIF3C
TXLNG			ATP6V0E1
NUF2			FAM221A
LOC100293977			ENPP2
BMS1			SACS
ITPA			RUFY2
JAKMIP1			TCEAL8
KNTC1			LOC100506076
GPR35			ZNF738
ARHGAP40			SYNJ2BP
TAF1			KLRF1
FAM127C			ZNF658
PCDHB12			LMOD3
XLOC_003148			C2orf74
PXN			ZNF850
MANSC4			EFCAB4B
P2RX2			ZNF300P1
SLC6A4			PDE1A
ABCF3			BCL2L2
RAB3C			C15orf40
AGA			C21orf33
POU5F1			AJ420595
DGCR14			MAP4K3
PSORS1C3			PDE8B
ZNF808			DYNLRB2
ZSWIM3			RBBP4
HERC5			SLC8A1
TUB			LINC00520
XLOC_011607			GCSH
TTN			RARRES1
XKR4			FAM26F
RPS21			IRF2
O3FAR1			BCLAF1
C1orf183			THRB-IT1
SNORD18C			ELAVL2
C16orf7			B3GALTL
TOMM20			RNPS1
LCLAT1			TOX
PDK3			RPA1
C17orf76			UGCG
PFN1P2			SNW1
PLXNA2			INTU
XLOC_003782			HNMT
RGPD5			ANK3
LINC00339			SERF1A
XLOC_l2_013420			CLK1
SLC1A1			HMGN4
STX3			LOC101928505
PCNP			BST2
SPCS3			FBXL13
LOC100507109			DNAAF2
OLA1			ECHDC1
CCNDBP1			NPTN-IT1
XLOC_004202			PPM1H
HDX			LIMCH1
XLOC_013195			HSBP1
COQ10B			NAP1L3
GRK6			NFIB
LOC254128			TNFRSF11A
XLOC_006433			HMGN5
NAV3			PRPH2
DCLK2			C16orf52
SALL4			HACE1
C8orf22			CCDC141
XLOC_010352			PXDNL
LOC286109			IFI6
PPARD			GNA13
REXO4			ESYT2
BNC2			COL4A5
NBPF6			COL4A4
TRIM59			PRPF39
RABGAP1L			U2SURP
LOC100506365			DAPK1-IT1
RPUSD1			KIAA1143
NAALADL2			VAT1L
LOC100653033			KLF10
NPEPPS			IFRD1
ADD2			KIF21A
LRP10			SELL
XLOC_010686			EBF1
HPS1			COL1A2
ALG2			ZNF667-AS1
MYNN			DEPDC7
OSBPL1A			CCDC121
DYRK1A			Y16709
PABPC1L			HBP1
HSD17B11			FOXO3
MYBL1			RP2
HIST2H2BF			NOX4
MDM2			TOMM22
XLOC_005471			NOV
XLOC_002509			SEL1L2
MAD1L1			KCNE1
CABIN1			ATP6V0C
MTRNR2L10			ZCCHC7
USP4			TMEM167A
ZMAT1			BACH1
CABYR			HTATSF1P2
PPAPDC3			TCTE3
MACF1			HSPB6
TRIM47			MPEG1
UGP2			RASL11B
XLOC_003521			SLFN5
KIAA1539			ANKRD36
GUSBP11			RNF13
ITGB3BP			RP3-428L16.2
CCNA2			DDX58
HERC6			ST3GAL5
MRPL42P5			MRPL35
PYGO1			PPIC
XLOC_003839			DPP8
ZNF276			SEPP1
KIAA1147			ADAMTS15
BZW2			SLC25A33
LOC283028			EIF4E
GVINP1			RAPGEF4
GMPPB			GRK5
MAP3K6			NCKAP5
XLOC_011421			WWTR1
SH3BP1			CDR1
SEC22C			WARS
RAB8A			CSDC2
XLOC_l2_005020			CASP8
XLOC_l2_004631			GBP1
ZHX2			CLGN
RAB5C			TMEM245
XLOC_011183			FPR1
RELN			CRBN
KIAA1908			RTP4
GSS			TMEM159
PARP8			FGFR1OP2
ZNF503-AS2			CA2
ZBED3			MCTP2
PPAPDC1B			CD99
LOC100131825			FAM134B
ARHGAP1			NOTCH2NL
FAM203A			TFAM
DCAF8			CASP8AP2
FAM115C			CAB39L
GPBAR1			RP11-499E18.1
CCDC122			SNORD3A
RNASEH2B			LOC101928304
IFI35			DACH1
TCP1			DNAJC3
CLEC12A			SLC44A3
HEATR7A			COL6A3
LRRN2			PSMA1
PPA1			NDC80
PANK1			MAOA
XLOC_012905			SLC47A1
AK3			RBM26-AS1
PCDHB15			CHIC2
VASP			PIBF1
XLOC_011184			RNF149
XLOC_010585			ENOSF1
BMP1			DUSP10
DKFZp667F0711			XCL1
KCNQ1OT1			LY6E
PCDH17			MAMDC2
CYP4Z1			ZDHHC13
SLC4A3			ZNF468
ZNF627			AK9
CCDC7			SLC16A4
XLOC_006949			GLIS3
TMEM19			CD93
KIF15			COL15A1
FLJ35024			KIF5B
LOC100506114			TOPORS
SNORD48			ANGPTL1
TFDP1			TMEM45A
NHLRC3			DPY19L2
CCDC6			TAF1A
TNFRSF1B			CORIN
CYP2R1			AF090939
TMBIM1			2024-03-11
PACSIN2			CTBP2
TLN2			MIS18BP1
FAM111A			FMO2
LOC100507580			INSIG1
RAVER1			FGF9
XLOC_l2_012154			BC042372
ZNF30			CENPH
LOC100507254			CRYBB2
HRASLS5			GPM6B
FAM7A1			KITLG
REM2			IFIH1
RBP5			MTURN
SCARNA14			PLSCR4
AARS2			EPB41L3
ZCCHC18			DPY19L2P2
APOO			FAM213A
SENP7			PATL2
AGPHD1			LOC100132891
LOC729080			PIK3CA
BTG1			GIMAP2
LOC283392			ANGPTL2
RRS1			NGRN
KIAA0284			LOC374443
XLOC_001822			ENPEP
CHAF1A			NT5E
YEATS2			SPIN4
RIC3			IMPAD1
LOC100506874			PRKD3
LOXL3			ATP10B
CLEC1B			FBN1
PTPN14			TMEM56
COMMD5			FIBIN
OSBPL10			CD164
SNORD69			GNL3L
2024-03-09			CLK4
GLS			GNS
SEMA6B			MFAP4
BEGAIN			PROSC
DLG1			CENPQ
ANKRD20A5P			LOC101929504
DKFZp434J0226			HLA-DOA
LOC100505806			TMEM64
GFRA3			AHCYL1
FLJ46875			RBL2
PFKFB2			PIGA
CDCA3			AC004951.6
SERGEF			PTPN20B
CD302			LOC100289090
EPB41L4A			ABCA9
MZT2A			CRYZL1
AGAP3			TNFAIP8
IL34			CCDC6
RPGR			TYRP1
MLL			MX2
SEMA3E			TNFAIP6
CCDC42			TSPAN12
XLOC_009463			SPOP
C3orf62			LDLRAD3
XLOC_003011			LRRK2
XLOC_l2_002611			CLEC7A
NT5DC1			HMCN1
ND4			TM6SF1
AUH			UGDH
ATAD3A			SNTB2
XLOC_l2_006037			ZYG11B
IKBIP			TRIM22
LOC100507015			DNAJA4
GALNT10			CLTA
UBE2NL			MPPED2
UPF2			IFI44
XLOC_009920			THRB
CBX5			HOTTIP
LRP8			LOXL2
PABPC3			PLA2G4A
FOXN2			LOC101929087
AKIRIN2-AS1			WIPF3
CKAP4			FLOT1
CEP95			MIDN
EPHB3			YPEL5
LOC150381			LOC101929910
XLOC_003734			FPGT
C6orf186			CNTNAP3
C7orf43			LINC00189
LOC100130890			CSDE1
SNORA80			TMCC3
PRDX3			THSD7B
LOC648987			TCF21
COL4A3BP			SAMD9
RFPL4A			HIPK1
HIST1H2AL			FIGF
ENOSF1			GNA14
XLOC_l2_013267			LOC101929072
XLOC_l2_011204			RALA
C7orf55			IGFBP7
C15orf38			TRA2A
ESD			LRIG3
XLOC_001412			PDIK1L
CDKN1B			COLQ
PRSS30P			GPC3
KCTD15			ND6
XLOC_000856			SEPT10
ZBTB7C			FLI1
XLOC_003843			XAF1
LOC254896			AP1AR
DNAJC27			BC036830
PLXDC2			SULT1C4
C4orf7			GPRC5B
KRTAP5-10			LRP12
TOMM40			FYN
TP53INP1			NBR1
HYI			COL21A1
PPM1N			F3
XLOC_l2_015213			KCNK1
SNORA70F			ZMYND11
SNORA11B			RPL37A
TSPAN6			SEC22B
ST3GAL2			OTUD6B-AS1
HIST1H2AK			SCRG1
LOC388796			CLIC5
LYPLA1			ERGIC1
SNORD31			APOBEC2
ZNF248			FAM133A
POLQ			MED30
MNAT1			TRAPPC2L
DGCR5			COL9A1
ANLN			PTPRG
ANTXR2			PPFIBP1
FAT1			RNASEH1-AS1
ALDH3A2			COL5A2
C7orf63			CHL1-AS2
LOC728743			RP11-271C24.3
PBX3			GABRB3
ABCC2			FAM13C
C14orf37			VAMP3
PFKP			EIF4B
SNORD12			PCP4
C1GALT1			DIMT1
LRCH4			SIDT2
MYO19			GUSBP3
COMMD8			GJA3
NPRL3			SIPA1L2
DDX24			CANT1
GAST			LOC100506870
AKIRIN2			TNNT3
DPM3			SEC63
PAIP2B			CDH2
POPDC2			DNM3OS
OR2A9P			LINC00339
AIFM3			CBX5
LOC100505746			PGRMC1
TUBB1			DRAM2
CAD			VSNL1
ARHGAP26			RP1-142L7.8
CNST			MORN4
FKBP7			FCGR3B
PLEKHA2			KCNAB1
SLCO5A1			ANO1
LOC100506130			KIAA0485
L1TD1			USO1
OCLN			F5
VAT1			MIR4746
FOXO3			CTD-2325A15.5
RAB30			RECK
LOC100509635			LOX
DPAGT1			CNKSR2
SHISA4			TSC22D2
MLLT4			TAOK1
CYP4F11			LOC100996694
TMEM164			LINC00282
SH3PXD2A			XIRP2
SCN9A			ZNF217
CCDC137			MIR100HG
HIST1H2BK			DGKI
NLRP2			PSMB2
CHRM3			FZD6
GATAD2B			AX747132
TNFAIP8			LMAN1
LOC144571			SHE
UBAP1L			CDK14
ADIPOR1			HPGDS
IL15			APOBEC3B
TDRD3			PITPNM3
TLN1			HSPD1
ARID3B			SNORD114-3
NPHS2			RHOBTB3
NDUFA4			TMEM255A
SEC14L2			KDM6A
PDE7A			ENY2
XLOC_l2_014197			CLIC2
B3GNT7			SAMD12
NUDT4			PAMR1
OIP5			PPP6R3
MIB1			PTPN11
SCARNA6			HADH
HSP90AB2P			CFI
GFI1			TSIX
BTG3			ST8SIA1
CCNG1			STAT4
S1PR2			NET1
GOLGA8IP			ASPA
SEPT14			P2RY13
LSR			RANBP9
PPDPF			MATR3
XLOC_008100			CCDC85B
HOXB3			LINC00597
SMARCA2			SLC26A9
COL6A6			C1orf43
LOC255130			RPS20
XLOC_l2_004640			FGF7
ULBP1			SH3BP5
LOC100131176			C9orf3
PTTG2			LOC101927069
MIER1			TRAM1
XLOC_l2_004771			TMEM176A
ST6GAL1			ZBTB6
LSAMP			ARHGAP24
COMT			NPY1R
FADS1			DDX3X
LOC100505930			CMTM2
GSTA4			ZDBF2
GLIS2			IL33
RAI14			FN1
B3GNTL1			DYNC1H1
C9orf30			CSNK1D
CXADR			LILRA3
SAP30			PDZRN4
LIMK2			PPID
NSRP1			IGDCC4
MASP1			ABRA
PSEN1			BTG2
LOC100128292			S100A9
NDNF			G6PC3
AKTIP			SYNPR
SLC38A10			HADHA
SEPT7P2			EDNRA
TRAF5			NMD3
TMEM170B			LOC100996668
MARC2			CTSZ
SLC38A9			ZNF706
ZNF793			PRKACB
IL9R			TMEM47
FOXI2			PROM1
RGS12			MRPS12
SH3YL1			TNFSF10
THSD4			SNHG5
EML4			DDR2
CLPB			SEC31A
ARL6IP1			PDIA6
C6orf1			GCH1
PPP1R2			RHOB
LOC283547			LINC00844
MAP3K5			DHX15
IFITM3			POMZP3
ND1			FYTTD1
BARD1			MX1
OGFOD2			UBE2M
LONRF1			RAB5A
TFEB			ADSSL1
SNORA8			SLC1A1
AGL			CBWD1
SERTAD3			NECAB1
SPC24			MRPS10
TMEM9B			DMKN
ITGAE			MS4A6A
ARFGAP1			NCEH1
JMJD6			SEPT9
E2F1			FGF12
HIC2			KCTD3
SAC3D1			WISP2
SMN1			FRRS1L
MADD			MIR29B2
CAPS2			IL6ST
MLF1			DLEU2
KRTAP21-1			LRIF1
PLOD3			LOC102725188
TXLNB			ARRDC3
MAMSTR			AGTR2
LOC100132356			HCG11
XLOC_l2_010245			PLAC8
METAP2			RP11-420K14.2
SLC22A4			NAALAD2
RMI1			TMA16
C20orf96			EPCAM
XLOC_011535			LOC102724689
CD97			GNAI3
XLOC_006188			GOLGA7
KCNJ10			CLECL1
AGSK1			CCNE2
FAM74A1			TGIF1
XLOC_008419			SMTNL2
UQCRBP1			COL4A3
ACTB			MAP1B
LOC100506714			RAN
ABCB1			UST
MAMLD1			GRIN2A
ANXA2P3			CBLN1
SPATA13			ATP8B4
SNORA31			CCDC102B
RXRA			RERGL
XLOC_011210			NUDT13
LRRC6			GLTP
EIF1AY			EPHA3
TBC1D22A			CARNS1
PHF8			NSFL1C
ABCC6			NIPSNAP3B
XLOC_012170			BZW1
XLOC_012103			KHDRBS1
CITED2			PPP2R2B
RAB9BP1			MRAS
LOC100506660			EP300-AS1
B9D2			CTGF
SHMT1			OAS2
SH3D21			PCYOX1
SLC6A8			PDGFD
ADAM10			NSG1
FBXO31			LRRN3
SNORA36A			TGFBR2
XLOC_010235			FMO3
SUMF1			SKI
PEG3			IGLC1
SDCBP2			WAC
NPY2R			ANGPT1
PCDH19			GSTM5
ABHD2			ISG15
GPLD1			IGK
ZNF644			TPD52L1
NCLN			SYNPO2L
ADPRH			F2RL2
XLOC_l2_000804			HBS1L
SLC22A17			BNIP3
IFITM2			RP11-138A9.1
CASP4			CMPK2
DGKZ			KIAA1211
FOXP1			CTH
PRRC2B			GUSB
DIRC2			IFIT3
MCM5			CIRBP
FAM83H			ELAVL1
WDR11			UQCC1
RHBDD3			CD46
CDHR4			DCTN4
BCAP31			XG
PTDSS2			SPX
PALM2			SNX6
NCOA4			CNTN3
KCNK3			SCARB2
CCND1			PCDHB16
STOM			HSPA4
ADD3			FNDC3B
CAT			CDCA2
XLOC_007085			GPR34
PDZD8			BMPR1B
AKNA			NHP2L1
DST			GTF2H5
TMEM79			CCDC58
VGLL3			MYOT
TGFB1			AASDHPPT
FAM21C			EFCAB2
ATN1			FCN3
KRT8P12			GAPT
TMEM89			AK025288
FLJ43663			VMA21
EZR			C8orf4
CYTH3			ADH1B
XRRA1			COPA
SET			CLIC4
SHD			AP1S2
AGPAT4			IFIT1
WWP2			RNF141
XLOC_l2_009312			JKAMP
MTRF1			ANKRD36B
CPT1A			ACTR3
TCEA2			LEPR
ZNF217			GABRB1
KCNE2			P2RY12
CLCN2			AP2B1
CCDC73			SHISA3
MPP3			PLA2G12B
DAG1			CRISPLD1
ZNF503-AS1			LOC101926975
SLC25A20			FTCDNL1
ABL1			EPSTI1
CIR1			C1orf105
SNORD35A			RGS18
SPRNP1			FH
NTNG2			CHMP1B
LOC100133445			ERCC1
GOLGA6L9			IER3
XLOC_001194			TP53INP1
DDX39A			PDIA3
TTC7A			LHX9
MED25			GPR160
ISCA2			EPAS1
KCTD2			SNAI2
SLC8A1			RERG
WIPI1			GLUL
NMI			MBNL1
NEB			HBD
PCDHGA3			CNTN4
XLOC_008276			2024-03-07
C16orf5			FAM84B
LOC729178			DUSP1
NT5E			LBH
AADAT			SYPL1
FBLN7			PLSCR3
BEAN1			THAP9-AS1
CXCL13			ZNF844
XRCC6BP1			ZNF506
CPSF3L			ARHGAP35
EMP2			ATPIF1
MIS18BP1			CRISPLD2
APH1A			SGSM2
TXNDC5			R3HCC1
EHD1			CBLN2
ULK3			MAF
TMEM199			MUSTN1
LOC390937			ZFP57
XLOC_001286			LSM5
HEXIM2			YWHAE
TGOLN2			HIBCH
TOM1L1			C5orf24
ALDH1L2			CUL4B
ACBD5			CD69
C14orf48			SOST
XLOC_007467			B3GNT5
CYB5R4			PKHD1L1
CAV3			KPNA3
IPO5			MMRN1
SGPL1			STAG2
CENPBD1			OGT
PNRC1			UBE2N
PICALM			PKIA
LOC440905			ASB11
XLOC_l2_000941			TTC32
CDV3			TSPAN8
Q29HP5			XRCC6BP1
BRMS1L			SPTLC1
ZNF395			KCNIP2
C20orf24			CD300LG
LANCL1			AIDA
LOC100506247			LOC102724441
SLC46A2			HIBADH
TUBG2			PDP1
LONRF3			SEC23A
ECEL1			FBXO40
C16orf93			PPBP
HMGN5			HMGN1
WARS			ARF1
LEPRE1			ZBTB44
PCNA			HIPK3
LRRC8C			HNRNPD
TPST1			ECM2
TLL1			YTHDC1
XLOC_l2_004866			FBN2
LOC100506950			BASP1
C11orf52			ZAK
ACTN3			KLHL18
LOC390940			TXNIP
HNRNPA1			HOMER1
CPNE2			DNPEP
HIPK3			JAG1
PBXIP1			CDKAL1
SCARNA18			HBB
CHEK2			COX16
JARID2			C7
COL19A1			MRPL23
XLOC_009769			IFI44L
KLHL13			SMN1
LOC100132006			ZNF880
FAM176A			KLF2
RAP1A			BEX2
PHF13			SYT13
GHR			LAMTOR3
FDX1			ZNF208
ANKS1B			PIGT
CAST			ANKRD23
OSBPL11			CXCL10
TBL1X			VCP
FAM54A			GSN
FLJ46906			INPP5A
LOC255167			FGL2
XLOC_007911			SLC39A14
LOC100506334			SLC16A9
LPCAT3			RDX
ZMYND12			ALDH1A1
GSG1L			POM121
FAM117B			ZNF207
PTPN11			PKIB
AK4			CHMP5
KIAA0319			SPSB3
ATL1			ZNF22
CDH22			RSAD2
SH3BP4			VPS35
LRRC49			SNRPN
CACNA1C			SESN3
HERC2			TRIP12
LYPLA2			OGFRL1
RBM6			ZFYVE20
LFNG			IRAK1
VAMP4			MBNL2
C6orf225			RBMS1
JDP2			DBT
PCP2			LRRC75A-AS1
SCPEP1			HBG1
PLIN3			CXADR
LHFPL1			SET
BMP7			BHLHE41
RCL1			USP16
SLC3A2			DAZAP2
ZNF365			CCDC47
IMPA2			EIF2AK2
HIVEP2			EMC7
UQCR10			LINC00657
XLOC_013541			MAP3K2
GLIPR1L2			DPH5
SATB1			CNN3
H1FX			NIPA2
ENTPD1			CUL5
CA9			BAG2
KDELC2			ZFYVE21
XLOC_l2_014504			NUCB2
LOC338620			ARHGEF12
FAM180A			GBP3
TMEM54			ARF4
RP2			VIM
GPCPD1			YTHDF3
DISP2			TTTY15
XLOC_l2_003674			STAT3
XLOC_007568			NPR3
RCC1			SOCS3
C2orf74			HEG1
MR1			PPP1R1A
IL15RA			MNDA
ALPK2			MIR4691
SNX7			G3BP2
LOC100130275			C6orf62
XLOC_l2_015206			OGN
FAT4			ID2
RNF43			RAB21
XLOC_l2_002886			COCH
LOC100506775			ANKRD9
ZSWIM6			DIRAS3
TOP2A			TMED2
OXER1			ZFY
PPP2R3B-AS1			LOC100506922
RILP			UBQLN2
PRKAG2			PLLP
ATP6AP2			DHRS9
PPP1R9B			SRGN
ATP13A3			PPP1R1C
LRP4			MRPS14
SPATA20			GTF2A2
FLJ90757			HINT3
TMEM64			ZFP91
ENO1			SIK1
USP35			TNS3
TOR3A			FAM198B
GPM6A			B3GALT2
FANCF			EIF4A2
IPW			EFEMP1
C1orf228			TSPAN18
GGT1			TXLNGY
TMEM188			SULF2
SNORA20			GNG12
SLC25A22			BCL6
SERPINI1			CA4
LOC284244			UBE2Q1
GJD3			ECHDC2
SLC41A2			DYRK1A
SFTPA2			NRAP
LOC100288637			SLC26A7
LOC100131283			VAPA
VSNL1			NCRNA00185
HOXA4			MDFIC
MAGI3			CCDC80
SH3RF1			RAB8B
LOC644662			HBA1
MKLN1			RELN
MCOLN3			STAT2
WWTR1			RNF146
PARD3			CMYA5
MGAT4C			ARHGDIB
CXXC4			NCOR2
XLOC_001331			BDH2
ENO3			DPYSL3
PHF17			CLC
SLC29A1			COPS8
SLC25A43			LOC389831
SNX30			CXCR2
ZNF10			PPIB
CA8			HOPX
SNORA11D			CXCL9
LOC100505880			SNAP23
BTBD7			MBD2
SEPT10			RBM18
YIF1B			TCEA1
IRX5			CXCL11
RAD51AP1			FGD5-AS1
CACNA2D3			CHGB
TMEM98			MCL1
ANP32E			LAPTM4B
XLOC_001448			KIAA1430
DDX11L9			LOC101927990
SNX21			PPHLN1
NAGLU			PRSS23
CDK18			DUT
HES6			MEF2C
SIGLEC11			TF
SNORD65			ACTR2
HEATR3			LOC389834
XLOC_l2_002033			KLHL41
POLR1E			FEZ2
XLOC_007054			NSL1
GRAMD1B			COL3A1
RASAL2			ACTN1
CHCHD10			PARL
IL6ST			SPESP1
TUBA4A			CPED1
GAB1			PEX2
PACRGL			FLJ35700
CGA			ACTA1
CIDEC			FAM216B
FAH			PAIP2
HIST1H2AM			TMX1
PPM1J			GHITM
SMOX			PRNP
CDKL5			LAMP1
RHOU			DMD
XLOC_010077			LRRC39
PBX1			CPNE3
GPR143			SUMO1
KATNAL1			SH3BGRL
DGKQ			FCGR3A
NDST2			PPP1CB
CPT2			EID1
EID1			ACTN2
C2orf55			ADAM9
CD40			ERLEC1
SNORD123			IFNGR1
ARSD			DNER
LEPREL4			MRPS18C
SEPW1			CEMIP
ACOT8			TM2D1
HPD			RAPGEF2
DNAJC5			TXN
F8A1			ENTPD4
CTNNA3			FGD2
C15orf59			PTP4A3
TMEM140			SRSF6
LRRN1			PEA15
HCFC2			ERGIC2
IL36B			NAB1
TUBA1A			UBE2B
SPHAR			PCCB
LILRB4			CARS
NUS1			VCAN
CREBL2			PDE3A
STXBP6			SCOC
BCOR			RBM14-RBM4
C2orf89			SEC61B
LOC285957			PHACTR3
BMP4			DIXDC1
ATRN			CALR
FNBP1L			S100A12
XLOC_008691			HNRNPC
TRIM14			SORBS3
HTRA1			SUN1
SIGLEC5			PLAC9
C1orf21			UBE2D1
SNORD29			SPTAN1
HSH2D			MAFK
CAMSAP2			SLC6A6
PPPDE2			ATP1B4
LOC100289097			COQ10B
DNAJA1P5			NPY6R
SNORD32B			ZFAS1
TOX			PRKAG2
RIPK2			TWSG1
FANCI			IFT22
PCSK6			SIAH1
KIFC1			FBXO3
TMEM144			SFT2D1
SNORA18			ABI3BP
NDUFAF2			ANXA1
LINC00467			ELK3
TMEM52			RHOU
XLOC_l2_013124			SF3B1
LINC00256A			FCHO2
RB1			SRSF4
CDC37L1			CHTOP
RPL15			CAB39
FASTKD1			PKP2
CCND2			GDI2
LOC100630918			VDAC1
MUC1			RNF187
LCE1E			COL14A1
XLOC_008390			PPDPF
TMEM204			PSMA5
LOC440132			RBM39
SNHG7			KIAA0232
ITPKB			PFDN4
HTATIP2			GSTA4
LOC100507616			C11orf58
LTK			EGR1
GCA			MRPS23
TMEM2			TRAP1
XLOC_009810			FBLN1
XLOC_006513			CMC4
SNORD114-29			ADCK3
STARD4			RAB7A
DDIT3			RNF19A
C11orf95			IGFBP3
BTN2A2			ST6GAL1
CTTNBP2			DDX50
LEPROT			CLIP4
PRSS2			CRLS1
PSEN2			RNH1
XLOC_006195			RNF130
MYO9B			SPG11
SNORA61			LARP7
ANKRD6			MLF1
XLOC_001851			ZC3H15
[truncated: 2,270 more rows]

## Sheet: Sheet2
Table S2. Results of GO enrichment analysis of overlapping genes
ONTOLOGY	ID	Description	GeneRatio	BgRatio	pvalue	p.adjust	qvalue	geneID	Count
BP	GO:0001503	ossification	25/309	444/18870	8.97e-08	0.000230136	0.00018527	ADRB2/AXIN2/BMPR1B/COL1A2/DDR2/ECM1/FGF9/FSTL3/GPC3/HNRNPU/ID3/IGFBP3/IL6ST/ISG15/LOX/NAB1/PTN/PTPN11/SOST/TENT5A/TNFAIP6/TNFRSF11A/TWIST1/TXLNG/VCAN	25
BP	GO:0030282	bone mineralization	13/309	123/18870	1.16e-07	0.000230136	0.00018527	ADRB2/AXIN2/BMPR1B/COL1A2/DDR2/ECM1/GPC3/ISG15/LOX/PTN/TENT5A/TWIST1/TXLNG	13
BP	GO:0002062	chondrocyte differentiation	12/309	116/18870	4.52e-07	0.000463629	0.000373243	AXIN2/BMPR1B/CCN3/COL3A1/ECM1/EFEMP1/FGF9/LOXL2/MAF/PTPN11/SLC39A14/TGFB1	12
BP	GO:0042692	muscle cell differentiation	23/309	419/18870	4.67e-07	0.000463629	0.000373243	ACTA1/ACTN1/ACTN2/ANK2/CCN3/CTH/CXADR/CXCL9/DMD/EDNRA/FGF9/FZD7/HNRNPU/HOPX/IFRD1/KIT/LOX/MYO18B/NEB/NOX4/TGFB1/TNNT1/WDR1	23
BP	GO:0030099	myeloid cell differentiation	23/309	430/18870	7.32e-07	0.000505776	0.000407173	ACTN1/ALAS2/B2M/CASP8/CCR7/FOXO3/FSTL3/GPC3/HIPK2/IL15/IL33/ISG15/KIT/KLF2/LOX/MAF/MMP9/PTPN11/STAT3/TGFB1/TNFAIP6/TNFRSF11A/WDR1	23
BP	GO:0032386	regulation of intracellular transport	20/309	336/18870	7.64e-07	0.000505776	0.000407173	ACTN2/ANGPT1/ANK3/BARD1/ERLEC1/GAS1/IER3/IFI27/INSIG1/LAMP1/MAP1B/MX2/PRNP/PTPN11/RAB23/RAN/RHOU/SLC1A1/STOM/TGFB1	20
BP	GO:0031214	biomineral tissue development	14/309	175/18870	1.19e-06	0.000673585	0.000542268	ADRB2/AXIN2/BMPR1B/COL1A2/DDR2/ECM1/GPC3/ISG15/LOX/PTN/TENT5A/TGFB1/TWIST1/TXLNG	14
BP	GO:0030198	extracellular matrix organization	19/309	321/18870	1.58e-06	0.000686431	0.000552609	ABI3BP/ADAM10/AXIN2/COL12A1/COL15A1/COL1A2/COL3A1/COL4A3/COLQ/DDR2/ECM2/FBLN1/LOX/LOXL2/LUM/MMP9/P4HA1/PHLDB2/TGFB1	19
BP	GO:0043062	extracellular structure organization	19/309	322/18870	1.65e-06	0.000686431	0.000552609	ABI3BP/ADAM10/AXIN2/COL12A1/COL15A1/COL1A2/COL3A1/COL4A3/COLQ/DDR2/ECM2/FBLN1/LOX/LOXL2/LUM/MMP9/P4HA1/PHLDB2/TGFB1	19
BP	GO:0045229	external encapsulating structure organization	19/309	323/18870	1.73e-06	0.000686431	0.000552609	ABI3BP/ADAM10/AXIN2/COL12A1/COL15A1/COL1A2/COL3A1/COL4A3/COLQ/DDR2/ECM2/FBLN1/LOX/LOXL2/LUM/MMP9/P4HA1/PHLDB2/TGFB1	19
BP	GO:0042060	wound healing	22/309	423/18870	2.03e-06	0.000734324	0.000591165	ANXA1/ARHGAP24/CHMP1B/CLEC7A/COL3A1/DDR2/F2RL2/F3/F5/FBLN1/FN1/FZD6/FZD7/GNA13/HBB/IL6ST/OCLN/PDGFA/PHLDB2/PLA2G4A/TGFB1/TNFRSF12A	22
BP	GO:0006935	chemotaxis	23/309	468/18870	3.08e-06	0.000937828	0.000754996	ADAM10/ANGPT1/ANXA1/CCN3/CCR7/CKLF/CXADR/CXCL11/CXCL2/CXCL9/DUSP1/F3/FGF7/KIT/LOX/NTN1/PDGFA/PPBP/PTN/S100A4/TGFB1/TNFAIP6/TNFRSF11A	23
BP	GO:0034764	positive regulation of transmembrane transport	15/309	217/18870	3.1e-06	0.000937828	0.000754996	ABCB1/ACTN2/ADRB2/ANK2/ANK3/ARL6IP1/CALM1/CXCL11/CXCL9/DMD/EDNRA/GPC3/KCNJ2/OCLN/PTPN11	15
BP	GO:0042330	taxis	23/309	470/18870	3.31e-06	0.000937828	0.000754996	ADAM10/ANGPT1/ANXA1/CCN3/CCR7/CKLF/CXADR/CXCL11/CXCL2/CXCL9/DUSP1/F3/FGF7/KIT/LOX/NTN1/PDGFA/PPBP/PTN/S100A4/TGFB1/TNFAIP6/TNFRSF11A	23
BP	GO:0030278	regulation of ossification	11/309	121/18870	4.9e-06	0.00125892	0.00101349	ADRB2/BMPR1B/DDR2/ECM1/ISG15/PTN/PTPN11/SOST/TENT5A/TWIST1/TXLNG	11
BP	GO:0061448	connective tissue development	17/309	285/18870	5.07e-06	0.00125892	0.00101349	AXIN2/BMPR1B/CCN3/COL3A1/ECM1/EFEMP1/FGF9/HYAL1/LOX/LOXL2/MAF/OGN/PTPN11/PUM2/SLC39A14/TBL1XR1/TGFB1	17
BP	GO:0070167	regulation of biomineral tissue development	10/309	102/18870	6.75e-06	0.00154307	0.00124225	ADRB2/BMPR1B/DDR2/ECM1/ISG15/PTN/TENT5A/TGFB1/TWIST1/TXLNG	10
BP	GO:0030500	regulation of bone mineralization	9/309	81/18870	6.99e-06	0.00154307	0.00124225	ADRB2/BMPR1B/DDR2/ECM1/ISG15/PTN/TENT5A/TWIST1/TXLNG	9
BP	GO:0051216	cartilage development	14/309	207/18870	8.49e-06	0.00177448	0.00142854	AXIN2/BMPR1B/CCN3/COL3A1/ECM1/EFEMP1/FGF9/HYAL1/LOXL2/MAF/OGN/PTPN11/SLC39A14/TGFB1	14
BP	GO:0050900	leukocyte migration	20/309	396/18870	9.22e-06	0.00180287	0.0014514	ADAM10/ANXA1/CCN3/CCR7/CD200R1/CKLF/CXADR/CXCL11/CXCL2/CXCL9/DUSP1/ECM1/IL33/KIT/PPBP/PTN/SELL/TNFAIP6/TNFRSF11A/WDR1	20
BP	GO:0032760	positive regulation of tumor necrosis factor production	10/309	106/18870	9.53e-06	0.00180287	0.0014514	CLEC7A/CYBB/FCGR3A/IFIH1/IL33/OAS2/PTPN11/STAT3/TGFB1/TWIST1	10
BP	GO:0030595	leukocyte chemotaxis	15/309	240/18870	1.05e-05	0.00182998	0.00147322	ADAM10/ANXA1/CCN3/CCR7/CKLF/CXADR/CXCL11/CXCL2/CXCL9/DUSP1/KIT/PPBP/PTN/TNFAIP6/TNFRSF11A	15
BP	GO:0030199	collagen fibril organization	8/309	65/18870	1.06e-05	0.00182998	0.00147322	COL12A1/COL1A2/COL3A1/DDR2/LOX/LOXL2/LUM/P4HA1	8
BP	GO:0097529	myeloid leukocyte migration	15/309	242/18870	1.16e-05	0.00192054	0.00154612	ANXA1/CCN3/CCR7/CD200R1/CKLF/CXADR/CXCL11/CXCL2/CXCL9/DUSP1/KIT/PPBP/TNFAIP6/TNFRSF11A/WDR1	15
BP	GO:1903557	positive regulation of tumor necrosis factor superfamily cytokine production	10/309	110/18870	1.33e-05	0.00210492	0.00169456	CLEC7A/CYBB/FCGR3A/IFIH1/IL33/OAS2/PTPN11/STAT3/TGFB1/TWIST1	10
BP	GO:0055001	muscle cell development	13/309	195/18870	2.07e-05	0.00316868	0.00255094	ACTA1/ACTN1/ACTN2/ANK2/CXADR/DMD/EDNRA/HNRNPU/LOX/MYO18B/NEB/TNNT1/WDR1	13
BP	GO:0033157	regulation of intracellular protein transport	14/309	226/18870	2.29e-05	0.00336089	0.00270568	ANGPT1/ANK3/BARD1/ERLEC1/IFI27/INSIG1/PRNP/PTPN11/RAB23/RAN/RHOU/SLC1A1/STOM/TGFB1	14
BP	GO:2000146	negative regulation of cell motility	19/309	388/18870	2.37e-05	0.00336089	0.00270568	BST2/CCN3/CD200R1/CLIC4/COL3A1/DNAJA4/DPYSL3/DUSP1/FBLN1/FOXO3/GNA13/IGFBP3/IL33/LIMCH1/PHLDB2/RHOB/STAT3/TGFB1/TNFAIP6	19
BP	GO:1903034	regulation of response to wounding	12/309	173/18870	2.92e-05	0.00399156	0.00321339	ANXA1/CLEC7A/DDR2/F3/IL33/OCLN/PDGFA/PHLDB2/PTN/PUM2/STAT3/TNFRSF12A	12
BP	GO:0030336	negative regulation of cell migration	18/309	373/18870	4.7e-05	0.00621634	0.00500444	BST2/CCN3/CD200R1/CLIC4/COL3A1/DNAJA4/DPYSL3/DUSP1/FOXO3/GNA13/IGFBP3/IL33/LIMCH1/PHLDB2/RHOB/STAT3/TGFB1/TNFAIP6	18
BP	GO:0018108	peptidyl-tyrosine phosphorylation	15/309	276/18870	5.36e-05	0.00686426	0.00552605	ANGPT1/CLK1/DDR2/DYRK1A/EFEMP1/EPHA3/FGF7/IL15/IL6ST/KIT/NOX4/PDGFA/PRNP/PTPN11/TGFB1	15
BP	GO:0032970	regulation of actin filament-based process	18/309	379/18870	5.77e-05	0.00699843	0.00563407	ACTN2/ANK2/ARF1/ARPC5/BST2/CCR7/CTNNA3/CTTN/DIXDC1/EPHA3/KCNJ2/KIRREL1/LIMCH1/NEB/PDGFA/PHLDB2/SYNPO/WDR1	18
BP	GO:0018212	peptidyl-tyrosine modification	15/309	278/18870	5.82e-05	0.00699843	0.00563407	ANGPT1/CLK1/DDR2/DYRK1A/EFEMP1/EPHA3/FGF7/IL15/IL6ST/KIT/NOX4/PDGFA/PRNP/PTPN11/TGFB1	15
BP	GO:0034767	positive regulation of monoatomic ion transmembrane transport	11/309	158/18870	6.05e-05	0.00706291	0.00568597	ABCB1/ACTN2/ADRB2/ANK2/ANK3/CALM1/CXCL11/CXCL9/DMD/EDNRA/KCNJ2	11
BP	GO:0040013	negative regulation of locomotion	19/309	423/18870	7.59e-05	0.00822543	0.00662186	BST2/CCN3/CD200R1/CLIC4/COL3A1/DNAJA4/DPYSL3/DUSP1/FBLN1/FOXO3/GNA13/IGFBP3/IL33/LIMCH1/PHLDB2/RHOB/STAT3/TGFB1/TNFAIP6	19
BP	GO:0032414	positive regulation of ion transmembrane transporter activity	8/309	85/18870	7.62e-05	0.00822543	0.00662186	ABCB1/ACTN2/ADRB2/ANK2/ANK3/CALM1/DMD/EDNRA	8
BP	GO:0046822	regulation of nucleocytoplasmic transport	9/309	109/18870	7.66e-05	0.00822543	0.00662186	ANGPT1/BARD1/IER3/IFI27/MX2/PTPN11/RAB23/RAN/TGFB1	9
BP	GO:0001819	positive regulation of cytokine production	21/309	499/18870	8.1e-05	0.00846657	0.00681599	ANXA1/B2M/CASP8/CCR7/CLEC7A/CYBB/F3/FCGR3A/IFIH1/IL15/IL33/IL6ST/ISG15/KIT/LACC1/LUM/OAS2/PTPN11/STAT3/TGFB1/TWIST1	21
BP	GO:0060326	cell chemotaxis	16/309	325/18870	9.8e-05	0.00997562	0.00803085	ADAM10/ANXA1/CCN3/CCR7/CKLF/CXADR/CXCL11/CXCL2/CXCL9/DUSP1/KIT/LOX/PPBP/PTN/TNFAIP6/TNFRSF11A	16
BP	GO:0014706	striated muscle tissue development	14/309	264/18870	0.000122799	0.0121909	0.00981421	ACTN2/CXADR/EDNRA/FGF9/FZD7/HNRNPU/HOPX/IFRD1/LOX/MYO18B/NEB/NOX4/TGFB1/TWIST1	14
BP	GO:0051607	defense response to virus	16/309	334/18870	0.000134314	0.0128365	0.010334	ABCC9/BST2/CXCL9/GBP3/HERC5/IFI27/IFIH1/IFIT3/IL15/IL33/ISG15/MICB/MX1/MX2/OAS2/SENP7	16
BP	GO:0050673	epithelial cell proliferation	20/309	480/18870	0.000136708	0.0128365	0.010334	B2M/CCN3/CDKN1B/COL4A3/ECM1/ESR1/F3/FGF7/FGF9/FZD7/GPBAR1/GPC3/HYAL1/IGFBP3/KIT/LOXL2/PTN/STAT3/TGFB1/TWIST1	20
BP	GO:0140546	defense response to symbiont	16/309	335/18870	0.000139	0.0128365	0.010334	ABCC9/BST2/CXCL9/GBP3/HERC5/IFI27/IFIH1/IFIT3/IL15/IL33/ISG15/MICB/MX1/MX2/OAS2/SENP7	16
BP	GO:0034329	cell junction assembly	19/309	446/18870	0.000151086	0.0136355	0.0109772	ACTN1/ACTN2/AGRN/ANK2/COLQ/CTTN/EPHA3/FN1/GPBAR1/HOPX/LIMCH1/MAP1B/NLGN4Y/NTN1/OCLN/PCDHB10/PHLDB2/THBS2/WDR1	19
BP	GO:0032411	positive regulation of transporter activity	8/309	94/18870	0.00015515	0.0136912	0.011022	ABCB1/ACTN2/ADRB2/ANK2/ANK3/CALM1/DMD/EDNRA	8
BP	GO:1905475	regulation of protein localization to membrane	11/309	181/18870	0.000202681	0.0166097	0.0133716	ADAM10/ANK3/EPHA3/GPC3/KIF5B/LYPLA1/PRNP/SLC1A1/STOM/TGFB1/TNFAIP6	11
BP	GO:0009612	response to mechanical stimulus	12/309	213/18870	0.00021346	0.0166097	0.0133716	ACTA1/BTG2/CASP8/DDR2/DMD/IL33/KCNJ2/KIT/MAP1B/PTN/SOST/TNFRSF11A	12
BP	GO:0001894	tissue homeostasis	14/309	279/18870	0.000218064	0.0166097	0.0133716	ADRB2/ALDH1A1/ANGPT1/B2M/BARD1/COL3A1/CXADR/DMD/NOX4/NT5E/OCLN/PTPN11/SLC1A1/TNFRSF11A	14
BP	GO:0060249	anatomical structure homeostasis	14/309	279/18870	0.000218064	0.0166097	0.0133716	ADRB2/ALDH1A1/ANGPT1/B2M/BARD1/COL3A1/CXADR/DMD/NOX4/NT5E/OCLN/PTPN11/SLC1A1/TNFRSF11A	14
BP	GO:0032330	regulation of chondrocyte differentiation	6/309	53/18870	0.000220744	0.0166097	0.0133716	AXIN2/BMPR1B/EFEMP1/LOXL2/MAF/PTPN11	6
BP	GO:0045778	positive regulation of ossification	6/309	53/18870	0.000220744	0.0166097	0.0133716	ADRB2/BMPR1B/ISG15/PTN/PTPN11/TENT5A	6
BP	GO:0043270	positive regulation of monoatomic ion transport	12/309	214/18870	0.000222893	0.0166097	0.0133716	ABCB1/ACTN2/ADRB2/ANK2/ANK3/CALM1/CXCL11/CXCL9/DMD/EDNRA/KCNJ2/KIF5B	12
BP	GO:0060541	respiratory system development	12/309	214/18870	0.000222893	0.0166097	0.0133716	ALDH1A3/COL3A1/CTSZ/FGF7/FGF9/GPC3/HIPK2/HOPX/KLF2/LOX/PDGFA/SMCHD1	12
BP	GO:0042246	tissue regeneration	7/309	75/18870	0.000225868	0.0166097	0.0133716	ANXA1/CCN3/CDKN1B/FZD7/HOPX/IFRD1/PTN	7
BP	GO:0060348	bone development	12/309	215/18870	0.000232679	0.0167994	0.0135243	AXIN2/BMPR1B/COL3A1/DDR2/ECM1/INSIG1/LEPR/LOX/NAB1/OGN/RAB23/TWIST1	12
BP	GO:0086001	cardiac muscle cell action potential	7/309	76/18870	0.000245345	0.0172767	0.0139085	ANK2/ANK3/CALM1/CTNNA3/CXADR/DMD/KCNJ2	7
BP	GO:0097530	granulocyte migration	10/309	156/18870	0.000255851	0.0172767	0.0139085	ANXA1/CCR7/CKLF/CXADR/CXCL11/CXCL2/CXCL9/PPBP/TNFAIP6/WDR1	10
BP	GO:0032640	tumor necrosis factor production	11/309	186/18870	0.000256692	0.0172767	0.0139085	ANGPT1/CLEC7A/CYBB/FCGR3A/IFIH1/IL33/OAS2/PTPN11/STAT3/TGFB1/TWIST1	11
BP	GO:0032680	regulation of tumor necrosis factor production	11/309	186/18870	0.000256692	0.0172767	0.0139085	ANGPT1/CLEC7A/CYBB/FCGR3A/IFIH1/IL33/OAS2/PTPN11/STAT3/TGFB1/TWIST1	11
BP	GO:1903036	positive regulation of response to wounding	7/309	77/18870	0.000266151	0.0176147	0.0141807	ANXA1/CLEC7A/DDR2/F3/OCLN/PTN/PUM2	7
BP	GO:1990266	neutrophil migration	9/309	129/18870	0.000277145	0.0180417	0.0145244	CCR7/CKLF/CXADR/CXCL11/CXCL2/CXCL9/PPBP/TNFAIP6/WDR1	9
BP	GO:0071621	granulocyte chemotaxis	9/309	130/18870	0.000293559	0.0187532	0.0150972	ANXA1/CCR7/CKLF/CXADR/CXCL11/CXCL2/CXCL9/PPBP/TNFAIP6	9
BP	GO:0043583	ear development	12/309	221/18870	0.000299413	0.0187532	0.0150972	ADAM10/ALDH1A3/CDKN1B/EDNRA/FGF9/FZD6/INSIG1/LRIG3/MAF/NTN1/PTPN11/TWIST1	12
BP	GO:0060537	muscle tissue development	18/309	433/18870	0.000302243	0.0187532	0.0150972	ACTA1/ACTN2/BTG2/COL3A1/CXADR/DMD/EDNRA/FGF9/FZD7/HNRNPU/HOPX/IFRD1/LOX/MYO18B/NEB/NOX4/TGFB1/TWIST1	18
BP	GO:0071706	tumor necrosis factor superfamily cytokine production	11/309	191/18870	0.000322387	0.019397	0.0156155	ANGPT1/CLEC7A/CYBB/FCGR3A/IFIH1/IL33/OAS2/PTPN11/STAT3/TGFB1/TWIST1	11
BP	GO:1903555	regulation of tumor necrosis factor superfamily cytokine production	11/309	191/18870	0.000322387	0.019397	0.0156155	ANGPT1/CLEC7A/CYBB/FCGR3A/IFIH1/IL33/OAS2/PTPN11/STAT3/TGFB1/TWIST1	11
BP	GO:0009615	response to virus	18/309	436/18870	0.000328315	0.0194588	0.0156653	ABCC9/ARF1/BST2/CXCL9/GBP3/HERC5/HYAL1/IFI27/IFIH1/IFIT3/IL15/IL33/ISG15/MICB/MX1/MX2/OAS2/SENP7	18
BP	GO:0001649	osteoblast differentiation	13/309	257/18870	0.000337003	0.01968	0.0158433	AXIN2/BMPR1B/DDR2/FGF9/HNRNPU/ID3/IGFBP3/IL6ST/LOX/TENT5A/TNFAIP6/TWIST1/VCAN	13
BP	GO:0006979	response to oxidative stress	17/309	400/18870	0.000343725	0.0197816	0.0159252	ANKRD2/ANXA1/DDR2/EDNRA/FOXO3/GPX8/HBB/HYAL1/KLF2/MICB/MMP9/PRNP/PSIP1/PXDNL/RHOB/SELENOP/SLC1A1	17
BP	GO:0030593	neutrophil chemotaxis	8/309	107/18870	0.000378309	0.0208904	0.0168177	CCR7/CKLF/CXADR/CXCL11/CXCL2/CXCL9/PPBP/TNFAIP6	8
BP	GO:0006913	nucleocytoplasmic transport	15/309	330/18870	0.000378773	0.0208904	0.0168177	ABRA/ANGPT1/BARD1/CDKN1B/FGF9/IER3/IFI27/IL33/MX2/PTPN11/RAB23/RAN/RANBP2/STAT3/TGFB1	15
BP	GO:0051169	nuclear transport	15/309	330/18870	0.000378773	0.0208904	0.0168177	ABRA/ANGPT1/BARD1/CDKN1B/FGF9/IER3/IFI27/IL33/MX2/PTPN11/RAB23/RAN/RANBP2/STAT3/TGFB1	15
BP	GO:0035051	cardiocyte differentiation	10/309	165/18870	0.000400666	0.0217951	0.0175461	ACTN2/CXADR/EDNRA/FZD7/HNRNPU/MYO18B/NEB/NOX4/TGFB1/TWIST1	10
BP	GO:0050808	synapse organization	19/309	483/18870	0.000410898	0.0220497	0.017751	ACTN1/ADAM10/AGRN/ANK3/ARF1/COLQ/CTTN/CTTNBP2/MAP1B/MYOT/NLGN4Y/NTN1/PCDHB10/PPFIBP1/PRNP/RHOB/SLC1A1/SYNPO/THBS2	19
BP	GO:0032387	negative regulation of intracellular transport	6/309	60/18870	0.000437428	0.0231604	0.0186452	ANGPT1/BARD1/ERLEC1/INSIG1/MAP1B/RAB23	6
BP	GO:0014812	muscle cell migration	8/309	110/18870	0.000455878	0.0238196	0.0191759	ANXA1/CCN3/DDR2/FGF9/GNA13/GRB10/IGFBP3/PDGFA	8
BP	GO:0032956	regulation of actin cytoskeleton organization	15/309	337/18870	0.000471763	0.0243295	0.0195864	ACTN2/ARF1/ARPC5/BST2/CCR7/CTTN/DIXDC1/EPHA3/KIRREL1/LIMCH1/NEB/PDGFA/PHLDB2/SYNPO/WDR1	15
BP	GO:0042135	neurotransmitter catabolic process	3/309	10/18870	0.000479141	0.0243932	0.0196377	COLQ/HNMT/MAOA	3
BP	GO:0019885	antigen processing and presentation of endogenous peptide antigen via MHC class I	4/309	23/18870	0.000488302	0.0245449	0.0197598	B2M/ERAP2/MICB/TAP2	4
BP	GO:0045936	negative regulation of phosphate metabolic process	16/309	376/18870	0.000503785	0.0248368	0.0199948	ANGPT1/CALM1/CDA/CDKN1B/DMD/DUSP1/FBLN1/GRB10/HIPK3/HNRNPU/IGFBP3/KIRREL1/OCLN/PDGFA/PRNP/TGFB1	16
BP	GO:0008360	regulation of cell shape	9/309	140/18870	0.000506619	0.0248368	0.0199948	ANXA1/ARHGAP15/COCH/FGD2/FN1/GNA13/KIT/RHOU/WDR1	9
BP	GO:0010563	negative regulation of phosphorus metabolic process	16/309	377/18870	0.000518479	0.0251083	0.0202134	ANGPT1/CALM1/CDA/CDKN1B/DMD/DUSP1/FBLN1/GRB10/HIPK3/HNRNPU/IGFBP3/KIRREL1/OCLN/PDGFA/PRNP/TGFB1	16
BP	GO:1904064	positive regulation of cation transmembrane transport	9/309	141/18870	0.00053354	0.025296	0.0203645	ACTN2/ANK2/ANK3/CALM1/CXCL11/CXCL9/DMD/EDNRA/KCNJ2	9
BP	GO:0051146	striated muscle cell differentiation	14/309	305/18870	0.000535095	0.025296	0.0203645	ACTA1/ACTN2/CCN3/CXADR/CXCL9/FZD7/HNRNPU/HOPX/MYO18B/NEB/NOX4/TGFB1/TNNT1/WDR1	14
BP	GO:0001667	ameboidal-type cell migration	19/309	497/18870	0.000581612	0.0271715	0.0218744	ANGPT1/ANXA1/CCN3/DDR2/DNAJA4/EDNRA/FGF7/FN1/GNA13/GPC3/HYAL1/KIT/LOXL2/MMP9/PTN/PTPN11/RHOB/TGFB1/TWIST1	19
BP	GO:0048659	smooth muscle cell proliferation	10/309	175/18870	0.000635777	0.0285634	0.0229949	CCN3/CDKN1B/DDR2/FGF9/GNA13/IGFBP3/MMP9/OGN/PDE1A/TGFB1	10
BP	GO:1902905	positive regulation of supramolecular fiber organization	10/309	175/18870	0.000635777	0.0285634	0.0229949	ACTN2/CCR7/CDKN1B/CTTN/KIRREL1/LIMCH1/MAP1B/OCLN/SYNPO/WDR1	10
BP	GO:0001547	antral ovarian follicle growth	3/309	11/18870	0.00065085	0.0285634	0.0229949	BMPR1B/ESR1/TNFAIP6	3
BP	GO:0008611	ether lipid biosynthetic process	3/309	11/18870	0.00065085	0.0285634	0.0229949	CHPT1/LPCAT2/PLA2G4A	3
BP	GO:0046504	glycerol ether biosynthetic process	3/309	11/18870	0.00065085	0.0285634	0.0229949	CHPT1/LPCAT2/PLA2G4A	3
BP	GO:0090317	negative regulation of intracellular protein transport	5/309	43/18870	0.000658949	0.0285634	0.0229949	ANGPT1/BARD1/ERLEC1/INSIG1/RAB23	5
BP	GO:0002483	antigen processing and presentation of endogenous peptide antigen	4/309	25/18870	0.000679827	0.0285634	0.0229949	B2M/ERAP2/MICB/TAP2	4
BP	GO:0050727	regulation of inflammatory response	17/309	425/18870	0.000681877	0.0285634	0.0229949	ANXA1/CCN3/CCR7/CD200R1/CTSC/ESR1/IER3/IL15/IL33/IL6ST/LACC1/MMP9/NT5E/STAT3/TGFB1/TNFAIP6/TNFRSF11A	17
BP	GO:0007015	actin filament organization	18/309	464/18870	0.000682181	0.0285634	0.0229949	ACTA1/ACTN1/ACTN2/ARF1/ARPC5/CALD1/CCR7/CTTN/DPYSL3/FAT1/KIRREL1/LIMCH1/NEB/PHLDB2/RHOB/RHOU/SYNPO/WDR1	18
BP	GO:0090596	sensory organ morphogenesis	13/309	277/18870	0.000683335	0.0285634	0.0229949	ALDH1A3/EDNRA/EFEMP1/FAT1/FGF9/FZD6/HIPK2/INSIG1/LRIG3/NTN1/SLC1A1/STAT3/TWIST1	13
BP	GO:0006936	muscle contraction	15/309	351/18870	0.000717442	0.0296767	0.0238911	ABCC9/ACTA1/ADRB2/ANK2/ANKRD2/CALD1/CALM1/CTNNA3/CTTN/DMD/EDNRA/KCNJ2/KIT/MYOT/TNNT1	15
BP	GO:1901136	carbohydrate derivative catabolic process	10/309	178/18870	0.000725233	0.0296897	0.0239016	ALDH1A1/CDA/GNPDA2/GUSB/HYAL1/NT5E/NUDT4/PDE1A/PDE7A/TGFB1	10
BP	GO:0030501	positive regulation of bone mineralization	5/309	44/18870	0.000733585	0.0297252	0.0239302	ADRB2/BMPR1B/ISG15/PTN/TENT5A	5
BP	GO:0002718	regulation of cytokine production involved in immune response	8/309	120/18870	0.000812459	0.0325886	0.0262354	ANGPT1/B2M/BST2/CLEC7A/KIT/LACC1/TGFB1/TWIST1	8
BP	GO:0097384	cellular lipid biosynthetic process	3/309	12/18870	0.00085731	0.0337067	0.0271355	CHPT1/LPCAT2/PLA2G4A	3
BP	GO:1901503	ether biosynthetic process	3/309	12/18870	0.00085731	0.0337067	0.0271355	CHPT1/LPCAT2/PLA2G4A	3
BP	GO:0085029	extracellular matrix assembly	5/309	46/18870	0.000901581	0.0349013	0.0280972	COL1A2/COL3A1/LOX/PHLDB2/TGFB1	5
BP	GO:0002367	cytokine production involved in immune response	8/309	122/18870	0.000905273	0.0349013	0.0280972	ANGPT1/B2M/BST2/CLEC7A/KIT/LACC1/TGFB1/TWIST1	8
BP	GO:0048771	tissue remodeling	10/309	184/18870	0.000935386	0.0353754	0.0284789	ADRB2/DDR2/EDNRA/IL15/LEPR/NOX4/NPR3/PTN/TGFB1/TNFRSF11A	10
BP	GO:0051495	positive regulation of cytoskeleton organization	10/309	184/18870	0.000935386	0.0353754	0.0284789	ACTN2/CCR7/CDKN1B/CTTN/KIRREL1/LIMCH1/MAP1B/OCLN/SYNPO/WDR1	10
BP	GO:0007044	cell-substrate junction assembly	7/309	95/18870	0.000952581	0.0356858	0.0287288	ACTN1/ACTN2/CTTN/EPHA3/FN1/LIMCH1/PHLDB2	7
BP	GO:1903828	negative regulation of protein localization	11/309	218/18870	0.000971878	0.0360685	0.0290368	ACTN2/ANGPT1/BARD1/CCN3/ERLEC1/INSIG1/LYPLA1/NSFL1C/PTPN11/RAB23/TGFB1	11
BP	GO:0002701	negative regulation of production of molecular mediator of immune response	5/309	47/18870	0.000995568	0.0366056	0.0294692	ANGPT1/BST2/IL33/TGFB1/TWIST1	5
BP	GO:0014909	smooth muscle cell migration	7/309	96/18870	0.00101337	0.0369183	0.029721	CCN3/DDR2/FGF9/GNA13/GRB10/IGFBP3/PDGFA	7
BP	GO:0043491	phosphatidylinositol 3-kinase/protein kinase B signal transduction	13/309	290/18870	0.00104105	0.0374062	0.0301137	ANGPT1/CCR7/DDR2/F3/FCGR3A/FN1/KIT/LOX/NOX4/PDGFA/STAT3/TGFB1/TWIST1	13
BP	GO:0042326	negative regulation of phosphorylation	14/309	327/18870	0.00105205	0.0374062	0.0301137	ANGPT1/CALM1/CDKN1B/DMD/DUSP1/FBLN1/GRB10/HIPK3/HNRNPU/IGFBP3/KIRREL1/OCLN/PRNP/TGFB1	14
BP	GO:0008217	regulation of blood pressure	10/309	187/18870	0.00105783	0.0374062	0.0301137	ABCC9/ADRB2/COL1A2/CTSZ/EDNRA/ERAP2/GNA13/HBB/IER3/NPR3	10
BP	GO:0050878	regulation of body fluid levels	15/309	365/18870	0.00106444	0.0374062	0.0301137	ANO1/COL3A1/F2RL2/F3/F5/FBLN1/FZD6/GNA13/HBB/IL6ST/NPR3/OAS2/PDGFA/PLA2G4A/PRKACB	15
BP	GO:0030324	lung development	10/309	188/18870	0.00110145	0.0383671	0.0308873	COL3A1/CTSZ/FGF7/FGF9/GPC3/HIPK2/HOPX/KLF2/LOX/PDGFA	10
BP	GO:0042471	ear morphogenesis	8/309	126/18870	0.00111637	0.0385489	0.0310337	ALDH1A3/EDNRA/FGF9/FZD6/INSIG1/LRIG3/NTN1/TWIST1	8
BP	GO:0061035	regulation of cartilage development	6/309	72/18870	0.00115902	0.0396764	0.0319414	AXIN2/BMPR1B/EFEMP1/LOXL2/MAF/PTPN11	6
BP	GO:2001259	positive regulation of cation channel activity	5/309	49/18870	0.00120512	0.0398482	0.0320797	ACTN2/ANK2/ANK3/CALM1/EDNRA	5
BP	GO:0007596	blood coagulation	11/309	224/18870	0.00121055	0.0398482	0.0320797	COL3A1/F2RL2/F3/F5/FBLN1/FZD6/GNA13/HBB/IL6ST/PDGFA/PLA2G4A	11
BP	GO:0098901	regulation of cardiac muscle cell action potential	4/309	29/18870	0.00121239	0.0398482	0.0320797	ANK2/CALM1/CTNNA3/CXADR	4
BP	GO:1990868	response to chemokine	7/309	99/18870	0.00121421	0.0398482	0.0320797	CCR7/CXCL11/CXCL2/CXCL9/DUSP1/LOX/PPBP	7
BP	GO:1990869	cellular response to chemokine	7/309	99/18870	0.00121421	0.0398482	0.0320797	CCR7/CXCL11/CXCL2/CXCL9/DUSP1/LOX/PPBP	7
BP	GO:0031099	regeneration	10/309	191/18870	0.0012412	0.0404001	0.032524	ANXA1/CCN3/CDKN1B/CPT1A/FZD7/HOPX/IFRD1/MAP1B/PTN/PUM2	10
BP	GO:0060349	bone morphogenesis	7/309	100/18870	0.00128766	0.0412703	0.0332245	AXIN2/BMPR1B/COL3A1/INSIG1/NAB1/RAB23/TWIST1	7
BP	GO:0030323	respiratory tube development	10/309	192/18870	0.00129088	0.0412703	0.0332245	COL3A1/CTSZ/FGF7/FGF9/GPC3/HIPK2/HOPX/KLF2/LOX/PDGFA	10
BP	GO:0051224	negative regulation of protein transport	8/309	129/18870	0.00129911	0.0412703	0.0332245	ANGPT1/BARD1/CCN3/ERLEC1/INSIG1/LYPLA1/PTPN11/RAB23	8
BP	GO:0003012	muscle system process	17/309	452/18870	0.0013348	0.0418831	0.0337179	ABCC9/ACTA1/ADRB2/ANK2/ANKRD2/CALD1/CALM1/CTNNA3/CTTN/DMD/EDNRA/FOXO3/IL6ST/KCNJ2/KIT/MYOT/TNNT1	17
BP	GO:0032755	positive regulation of interleukin-6 production	7/309	101/18870	0.00136455	0.0418831	0.0337179	CLEC7A/IFIH1/IL33/PTPN11/STAT3/TGFB1/TWIST1	7
BP	GO:0006606	protein import into nucleus	9/309	161/18870	0.00137077	0.0418831	0.0337179	ABRA/ANGPT1/FGF9/IL33/RAB23/RAN/RANBP2/STAT3/TGFB1	9
BP	GO:0070507	regulation of microtubule cytoskeleton organization	9/309	161/18870	0.00137077	0.0418831	0.0337179	CDKN1B/CHMP1B/DIXDC1/DYRK1A/EPHA3/HNRNPU/MAP1B/OCLN/PHLDB2	9
BP	GO:0048839	inner ear development	10/309	194/18870	0.00139509	0.0418831	0.0337179	ADAM10/ALDH1A3/CDKN1B/FGF9/FZD6/INSIG1/LRIG3/MAF/NTN1/PTPN11	10
BP	GO:0034765	regulation of monoatomic ion transmembrane transport	17/309	454/18870	0.00139928	0.0418831	0.0337179	ABCB1/ACTN2/ADRB2/ANK2/ANK3/CALM1/CLIC4/CXCL11/CXCL9/CYBB/DMD/EDNRA/KCNJ2/KCNS3/MMP9/PRNP/STOM	17
BP	GO:0030218	erythrocyte differentiation	8/309	131/18870	0.00143363	0.0418831	0.0337179	ALAS2/B2M/FOXO3/HIPK2/ISG15/KIT/KLF2/STAT3	8
BP	GO:0055007	cardiac muscle cell differentiation	8/309	131/18870	0.00143363	0.0418831	0.0337179	ACTN2/CXADR/FZD7/HNRNPU/MYO18B/NEB/NOX4/TGFB1	8
BP	GO:0042063	gliogenesis	14/309	338/18870	0.00143849	0.0418831	0.0337179	ANO1/ANXA1/COL3A1/IL33/IL6ST/LEPR/NAB1/NTN1/PTN/PTPN11/STAT3/TGFB1/VCAN/WDR1	14
BP	GO:0050817	coagulation	11/309	229/18870	0.00144454	0.0418831	0.0337179	COL3A1/F2RL2/F3/F5/FBLN1/FZD6/GNA13/HBB/IL6ST/PDGFA/PLA2G4A	11
BP	GO:0002027	regulation of heart rate	7/309	102/18870	0.00144497	0.0418831	0.0337179	ANK2/CALM1/CTNNA3/DMD/EDNRA/KCNJ2/SLC1A1	7
BP	GO:0150115	cell-substrate junction organization	7/309	102/18870	0.00144497	0.0418831	0.0337179	ACTN1/ACTN2/CTTN/EPHA3/FN1/LIMCH1/PHLDB2	7
BP	GO:0007599	hemostasis	11/309	231/18870	0.00154796	0.0444686	0.0357993	COL3A1/F2RL2/F3/F5/FBLN1/FZD6/GNA13/HBB/IL6ST/PDGFA/PLA2G4A	11
BP	GO:0030168	platelet activation	8/309	133/18870	0.00157897	0.0444686	0.0357993	COL3A1/F2RL2/FZD6/GNA13/HBB/IL6ST/PDGFA/PLA2G4A	8
BP	GO:0061041	regulation of wound healing	8/309	133/18870	0.00157897	0.0444686	0.0357993	ANXA1/CLEC7A/DDR2/F3/OCLN/PDGFA/PHLDB2/TNFRSF12A	8
BP	GO:1904950	negative regulation of establishment of protein localization	8/309	133/18870	0.00157897	0.0444686	0.0357993	ANGPT1/BARD1/CCN3/ERLEC1/INSIG1/LYPLA1/PTPN11/RAB23	8
BP	GO:0031334	positive regulation of protein-containing complex assembly	10/309	198/18870	0.00162409	0.0454172	0.036563	CCR7/CDKN1B/CLEC7A/CTTN/GNL3L/ISG15/KIRREL1/MAP1B/OCLN/TGFB1	10
BP	GO:0051170	import into nucleus	9/309	166/18870	0.00169376	0.0470345	0.037865	ABRA/ANGPT1/FGF9/IL33/RAB23/RAN/RANBP2/STAT3/TGFB1	9
BP	GO:0019883	antigen processing and presentation of endogenous antigen	4/309	32/18870	0.00176625	0.0485565	0.0390902	B2M/ERAP2/MICB/TAP2	4
BP	GO:0002573	myeloid leukocyte differentiation	11/309	235/18870	0.00177303	0.0485565	0.0390902	CASP8/CCR7/FSTL3/GPC3/IL15/IL33/KIT/MMP9/TGFB1/TNFAIP6/TNFRSF11A	11
BP	GO:0050731	positive regulation of peptidyl-tyrosine phosphorylation	9/309	168/18870	0.00183891	0.0500157	0.040265	ANGPT1/FGF7/IL15/IL6ST/KIT/NOX4/PRNP/PTPN11/TGFB1	9
BP	GO:0070169	positive regulation of biomineral tissue development	5/309	54/18870	0.00187017	0.0505202	0.0406711	ADRB2/BMPR1B/ISG15/PTN/TENT5A	5
BP	GO:0051651	maintenance of location in cell	11/309	237/18870	0.00189518	0.0507588	0.0408632	ANK2/ANK3/BARD1/CALM1/CCR7/CXCL11/CXCL9/DMD/HNRNPU/INSIG1/SKP1	11
BP	GO:0007266	Rho protein signal transduction	8/309	137/18870	0.00190457	0.0507588	0.0408632	ABRA/COL1A2/COL3A1/F2RL2/GNA13/NTN1/RHOB/RHOU	8
BP	GO:0051235	maintenance of location	14/309	350/18870	0.00198869	0.0524337	0.0422116	ABHD5/ANK2/ANK3/BARD1/CALM1/CCR7/CPT1A/CXCL11/CXCL9/DMD/HNRNPU/INSIG1/OSBPL11/SKP1	14
BP	GO:0006937	regulation of muscle contraction	9/309	170/18870	0.00199383	0.0524337	0.0422116	ADRB2/ANK2/CALM1/CTNNA3/CTTN/DMD/KCNJ2/KIT/TNNT1	9
BP	GO:0002686	negative regulation of leukocyte migration	5/309	55/18870	0.00203007	0.0525799	0.0423293	CCN3/CD200R1/DUSP1/IL33/TNFAIP6	5
BP	GO:0045071	negative regulation of viral genome replication	5/309	55/18870	0.00203007	0.0525799	0.0423293	BST2/IFIH1/ISG15/MX1/OAS2	5
BP	GO:0043434	response to peptide hormone	16/309	430/18870	0.00204307	0.0525799	0.0423293	ACTN2/ANXA1/BTG2/CDKN1B/COL3A1/CYBB/DDR2/EDNRA/GRB10/INSIG1/MAP1B/PTPN11/RAB8A/SLC39A14/STAT3/TNFRSF11A	16
BP	GO:0048660	regulation of smooth muscle cell proliferation	9/309	171/18870	0.0020751	0.0525799	0.0423293	CDKN1B/DDR2/FGF9/GNA13/IGFBP3/MMP9/OGN/PDE1A/TGFB1	9
BP	GO:0051897	positive regulation of phosphatidylinositol 3-kinase/protein kinase B signal transduction	9/309	171/18870	0.0020751	0.0525799	0.0423293	ANGPT1/CCR7/DDR2/F3/FN1/KIT/NOX4/PDGFA/TGFB1	9
BP	GO:0030214	hyaluronan catabolic process	3/309	16/18870	0.00207883	0.0525799	0.0423293	GUSB/HYAL1/TGFB1	3
BP	GO:0001909	leukocyte mediated cytotoxicity	8/309	140/18870	0.00218182	0.0544907	0.0438676	B2M/CTSC/FCGR3A/KIF5B/LAMP1/MICB/TAP2/TGFB1	8
BP	GO:0034101	erythrocyte homeostasis	8/309	140/18870	0.00218182	0.0544907	0.0438676	ALAS2/B2M/FOXO3/HIPK2/ISG15/KIT/KLF2/STAT3	8
BP	GO:0030212	hyaluronan metabolic process	4/309	34/18870	0.00222018	0.0547599	0.0440843	GUSB/HYAL1/TGFB1/TNFAIP6	4
BP	GO:0090313	regulation of protein targeting to membrane	4/309	34/18870	0.00222018	0.0547599	0.0440843	ANK3/PRNP/SLC1A1/STOM	4
BP	GO:0002262	myeloid cell homeostasis	9/309	173/18870	0.00224558	0.0548539	0.04416	ALAS2/ANXA1/B2M/FOXO3/HIPK2/ISG15/KIT/KLF2/STAT3	9
BP	GO:0071674	mononuclear cell migration	10/309	207/18870	0.00225162	0.0548539	0.04416	ADAM10/ANXA1/CCN3/CCR7/CD200R1/CKLF/CXCL11/DUSP1/ECM1/TNFRSF11A	10
BP	GO:0031589	cell-substrate adhesion	14/309	356/18870	0.00232331	0.0561224	0.0451812	ABI3BP/ACTN1/ACTN2/ANGPT1/CCR7/COL3A1/CTTN/ECM2/EPHA3/FBLN1/FN1/FZD7/LIMCH1/PHLDB2	14
BP	GO:0008016	regulation of heart contraction	10/309	208/18870	0.00233196	0.0561224	0.0451812	ABCC9/ANK2/CALM1/CTNNA3/CXADR/DMD/EDNRA/HOPX/KCNJ2/SLC1A1	10
BP	GO:0050867	positive regulation of cell activation	15/309	396/18870	0.00235696	0.0563825	0.0453906	ANXA1/B2M/CCR7/CLEC7A/CTSC/DDR2/FCGR3A/FOXO3/IL15/IL33/IL6ST/LAMP1/PLA2G4A/PTPN11/TGFB1	15
BP	GO:0002719	negative regulation of cytokine production involved in immune response	4/309	35/18870	0.00247475	0.0581591	0.0468208	ANGPT1/BST2/TGFB1/TWIST1	4
BP	GO:0048048	embryonic eye morphogenesis	4/309	35/18870	0.00247475	0.0581591	0.0468208	ALDH1A3/EFEMP1/HIPK2/TWIST1	4
BP	GO:0045860	positive regulation of protein kinase activity	12/309	282/18870	0.00247517	0.0581591	0.0468208	ADRB2/ANGPT1/AXIN2/CALM1/CCR7/DDR2/KIT/NOX4/PDGFA/PRNP/TGFB1/TNFRSF11A	12
BP	GO:0002730	regulation of dendritic cell cytokine production	3/309	17/18870	0.00249391	0.0582548	0.0468979	BST2/CLEC7A/KIT	3
BP	GO:0032355	response to estradiol	7/309	113/18870	0.00259606	0.0591118	0.0475878	ANXA1/CASP8/CDKN1B/ESR1/MAP1B/STAT3/TGFB1	7
BP	GO:0033002	muscle cell proliferation	11/309	247/18870	0.00261319	0.0591118	0.0475878	ANGPT1/CCN3/CDKN1B/DDR2/FGF9/GNA13/IGFBP3/MMP9/OGN/PDE1A/TGFB1	11
BP	GO:0048738	cardiac muscle tissue development	11/309	247/18870	0.00261319	0.0591118	0.0475878	ACTN2/CXADR/EDNRA/FGF9/FZD7/HNRNPU/HOPX/MYO18B/NEB/NOX4/TGFB1	11
BP	GO:0090257	regulation of muscle system process	11/309	247/18870	0.00261319	0.0591118	0.0475878	ADRB2/ANK2/CALM1/CTNNA3/CTTN/DMD/FOXO3/IL6ST/KCNJ2/KIT/TNNT1	11
BP	GO:0032635	interleukin-6 production	9/309	177/18870	0.00261991	0.0591118	0.0475878	CD200R1/CLEC7A/IFIH1/IL33/KLF2/PTPN11/STAT3/TGFB1/TWIST1	9
BP	GO:0032675	regulation of interleukin-6 production	9/309	177/18870	0.00261991	0.0591118	0.0475878	CD200R1/CLEC7A/IFIH1/IL33/KLF2/PTPN11/STAT3/TGFB1/TWIST1	9
BP	GO:0006631	fatty acid metabolic process	15/309	401/18870	0.00265469	0.0595581	0.0479471	ABHD3/ABHD5/ACBD5/AIG1/ALDH1L2/ANXA1/CPT1A/CYP4F3/GSTM1/HPGDS/INSIG1/LYPLA1/MSMO1/PLA2G4A/TWIST1	15
BP	GO:0048041	focal adhesion assembly	6/309	85/18870	0.00271911	0.0604517	0.0486664	ACTN1/ACTN2/CTTN/EPHA3/LIMCH1/PHLDB2	6
BP	GO:0002474	antigen processing and presentation of peptide antigen via MHC class I	4/309	36/18870	0.00274867	0.0604517	0.0486664	B2M/ERAP2/MICB/TAP2	4
BP	GO:0010517	regulation of phospholipase activity	5/309	59/18870	0.00277064	0.0604517	0.0486664	ANXA1/EDNRA/ESR1/GNA13/KIT	5
BP	GO:0046686	response to cadmium ion	5/309	59/18870	0.00277064	0.0604517	0.0486664	CDKN1B/CYBB/KIT/MMP9/PRNP	5
BP	GO:0098900	regulation of action potential	5/309	59/18870	0.00277064	0.0604517	0.0486664	ANK2/CALM1/CTNNA3/CXADR/KCNJ2	5
BP	GO:0001508	action potential	8/309	146/18870	0.00283094	0.0614298	0.0494539	ABCC9/ANK2/ANK3/CALM1/CTNNA3/CXADR/DMD/KCNJ2	8
BP	GO:0098656	monoatomic anion transmembrane transport	8/309	147/18870	0.00295238	0.0617949	0.0497478	ABCB1/ABCC9/ANO1/ANO5/CLIC4/PRNP/SLC1A1/SLC39A14	8
BP	GO:0002371	dendritic cell cytokine production	3/309	18/18870	0.00295669	0.0617949	0.0497478	BST2/CLEC7A/KIT	3
BP	GO:0002428	antigen processing and presentation of peptide antigen via MHC class Ib	3/309	18/18870	0.00295669	0.0617949	0.0497478	B2M/MICB/TAP2	3
BP	GO:0016202	regulation of striated muscle tissue development	3/309	18/18870	0.00295669	0.0617949	0.0497478	LOX/TGFB1/TWIST1	3
BP	GO:0043117	positive regulation of vascular permeability	3/309	18/18870	0.00295669	0.0617949	0.0497478	ANGPT1/OCLN/TGFB1	3
BP	GO:0048535	lymph node development	3/309	18/18870	0.00295669	0.0617949	0.0497478	IL15/TGFB1/TNFRSF11A	3
BP	GO:0097094	craniofacial suture morphogenesis	3/309	18/18870	0.00295669	0.0617949	0.0497478	INSIG1/RAB23/TWIST1	3
BP	GO:0070269	pyroptosis	4/309	37/18870	0.00304266	0.0629872	0.0507076	CASP8/GBP3/IFI27/MAP3K20	4
BP	GO:0050678	regulation of epithelial cell proliferation	15/309	407/18870	0.00305239	0.0629872	0.0507076	B2M/CDKN1B/COL4A3/ECM1/F3/FGF7/FGF9/FZD7/GPBAR1/GPC3/HYAL1/PTN/STAT3/TGFB1/TWIST1	15
BP	GO:0007409	axonogenesis	16/309	448/18870	0.00306447	0.0629872	0.0507076	ANK3/BMPR1B/CTTN/EDNRA/EPHA3/FN1/GFRA3/IFRD1/KIF5B/MAP1B/MCF2/MYOT/NEXN/NTN1/PTPN11/RAB8A	16
BP	GO:0048638	regulation of developmental growth	13/309	328/18870	0.00307719	0.0629872	0.0507076	ADRB2/AGRN/CDKN1B/COLQ/CTTN/FGF9/FN1/HOPX/IFRD1/MAP1B/NTN1/PUM2/STAT3	13
BP	GO:0006611	protein export from nucleus	5/309	61/18870	0.00320633	0.0652941	0.0525649	BARD1/IFI27/PTPN11/RAN/TGFB1	5
BP	GO:0050679	positive regulation of epithelial cell proliferation	10/309	218/18870	0.00326902	0.066231	0.0533191	ECM1/F3/FGF7/FGF9/FZD7/GPBAR1/HYAL1/PTN/STAT3/TWIST1	10
BP	GO:0003015	heart process	11/309	255/18870	0.00333372	0.0663297	0.0533985	ABCC9/ANK2/CALM1/CTNNA3/CXADR/DMD/EDNRA/HOPX/KCNJ2/NOX4/SLC1A1	11
BP	GO:0045667	regulation of osteoblast differentiation	8/309	150/18870	0.00334121	0.0663297	0.0533985	AXIN2/BMPR1B/DDR2/ID3/IL6ST/TENT5A/TNFAIP6/TWIST1	8
BP	GO:0035633	maintenance of blood-brain barrier	4/309	38/18870	0.00335741	0.0663297	0.0533985	ANGPT1/DMD/OCLN/SLC1A1	4
BP	GO:0043403	skeletal muscle tissue regeneration	4/309	38/18870	0.00335741	0.0663297	0.0533985	ANXA1/FZD7/HOPX/IFRD1	4
BP	GO:1990776	response to angiotensin	4/309	38/18870	0.00335741	0.0663297	0.0533985	ACTN2/COL3A1/CYBB/DDR2	4
BP	GO:0048568	embryonic organ development	16/309	453/18870	0.00341339	0.0669447	0.0538937	ALDH1A3/CASP8/EDNRA/EFEMP1/FGF9/FZD6/HIPK2/HYAL1/ID3/INSIG1/KIT/LRIG3/NTN1/PDGFA/TGFB1/TWIST1	16
BP	GO:0034340	response to type I interferon	6/309	89/18870	0.00342226	0.0669447	0.0538937	IFI27/IFIH1/ISG15/MX1/OAS2/PTPN11	6
BP	GO:0090303	positive regulation of wound healing	5/309	62/18870	0.00344175	0.0669959	0.0539349	ANXA1/CLEC7A/DDR2/F3/OCLN	5
BP	GO:1901653	cellular response to peptide	14/309	374/18870	0.00361678	0.0700596	0.0564013	ACTN2/ADRB2/ANO1/DDR2/EDNRA/GRB10/INSIG1/KLF2/MAP1B/PRNP/PTPN11/RAB8A/SLC39A14/STAT3	14
BP	GO:0032273	positive regulation of protein polymerization	6/309	91/18870	0.00382068	0.0732831	0.0589964	CCR7/CDKN1B/CTTN/KIRREL1/MAP1B/OCLN	6
BP	GO:0001558	regulation of cell growth	15/309	417/18870	0.0038237	0.0732831	0.0589964	ADAM10/BST2/CCN3/CDA/CDKN1B/CHPT1/CTTN/FN1/HYAL1/IFRD1/IGFBP3/MAP1B/NTN1/PUM2/TGFB1	15
BP	GO:0001906	cell killing	10/309	223/18870	0.00383855	0.0732831	0.0589964	B2M/CLEC7A/CTSC/FCGR3A/GBP3/KIF5B/LAMP1/MICB/TAP2/TGFB1	10
BP	GO:0030225	macrophage differentiation	5/309	64/18870	0.00394942	0.0750389	0.0604098	CASP8/IL15/IL33/MMP9/TGFB1	5
BP	GO:1903510	mucopolysaccharide metabolic process	6/309	92/18870	0.00403232	0.0758967	0.0611004	ANGPT1/EDNRA/GUSB/HYAL1/TGFB1/TNFAIP6	6
BP	GO:0032728	positive regulation of interferon-beta production	4/309	40/18870	0.0040519	0.0758967	0.0611004	IFIH1/ISG15/OAS2/PTPN11	4
BP	GO:0035886	vascular associated smooth muscle cell differentiation	4/309	40/18870	0.0040519	0.0758967	0.0611004	CTH/EDNRA/FGF9/KIT	4
BP	GO:2001257	regulation of cation channel activity	7/309	123/18870	0.00416017	0.0768381	0.0618583	ACTN2/ANK2/ANK3/CALM1/DMD/EDNRA/MMP9	7
BP	GO:0002696	positive regulation of leukocyte activation	14/309	380/18870	0.00416021	0.0768381	0.0618583	ANXA1/B2M/CCR7/CLEC7A/CTSC/FCGR3A/FOXO3/IL15/IL33/IL6ST/LAMP1/PLA2G4A/PTPN11/TGFB1	14
BP	GO:0090130	tissue migration	14/309	380/18870	0.00416021	0.0768381	0.0618583	ACTA1/ANGPT1/ANXA1/CCN3/DNAJA4/FGF7/HYAL1/KIT/LOXL2/MMP9/PTN/PTPN11/RHOB/TGFB1	14
BP	GO:0032507	maintenance of protein location in cell	5/309	65/18870	0.00422236	0.077625	0.0624918	ANK3/BARD1/HNRNPU/INSIG1/SKP1	5
BP	GO:0048525	negative regulation of viral process	6/309	93/18870	0.0042525	0.0778188	0.0626478	BST2/IFIH1/ISG15/LY6E/MX1/OAS2	6
BP	GO:0002700	regulation of production of molecular mediator of immune response	9/309	191/18870	0.0043342	0.0789501	0.0635585	ANGPT1/B2M/BST2/CLEC7A/IL33/KIT/LACC1/TGFB1/TWIST1	9
BP	GO:0042554	superoxide anion generation	4/309	41/18870	0.00443299	0.0796534	0.0641247	CLEC7A/CYBB/NOX4/TGFB1	4
BP	GO:0072595	maintenance of protein localization in organelle	4/309	41/18870	0.00443299	0.0796534	0.0641247	BARD1/HNRNPU/INSIG1/SKP1	4
BP	GO:0150077	regulation of neuroinflammatory response	4/309	41/18870	0.00443299	0.0796534	0.0641247	CD200R1/CTSC/IL33/MMP9	4
BP	GO:0051960	regulation of nervous system development	16/309	466/18870	0.00447656	0.0798018	0.0642442	AGRN/B2M/BTG2/CTSC/FN1/IFRD1/IL33/IL6ST/KIT/MAP1B/MCF2/NTN1/PTN/TGFB1/THBS2/VCAN	16
BP	GO:0051781	positive regulation of cell division	6/309	94/18870	0.00448144	0.0798018	0.0642442	FGF7/FGF9/PDGFA/PPBP/PTN/TGFB1	6
BP	GO:0001933	negative regulation of protein phosphorylation	12/309	304/18870	0.00452393	0.0801988	0.0645638	ANGPT1/CALM1/CDKN1B/DMD/DUSP1/FBLN1/HIPK3/IGFBP3/KIRREL1/OCLN/PRNP/TGFB1	12
BP	GO:0006662	glycerol ether metabolic process	3/309	21/18870	0.00464758	0.0809453	0.0651648	CHPT1/LPCAT2/PLA2G4A	3
BP	GO:0043552	positive regulation of phosphatidylinositol 3-kinase activity	3/309	21/18870	0.00464758	0.0809453	0.0651648	CCR7/KIT/TGFB1	3
BP	GO:0046485	ether lipid metabolic process	3/309	21/18870	0.00464758	0.0809453	0.0651648	CHPT1/LPCAT2/PLA2G4A	3
BP	GO:0099010	modification of postsynaptic structure	3/309	21/18870	0.00464758	0.0809453	0.0651648	CTTNBP2/RHOB/SYNPO	3
BP	GO:0051051	negative regulation of transport	16/309	469/18870	0.00475691	0.0822677	0.0662293	ACTN2/ANGPT1/ANK3/ANXA1/BARD1/CALM1/CCN3/EPHA3/ERLEC1/GRB10/INSIG1/LYPLA1/MAP1B/MMP9/PTPN11/RAB23	16
BP	GO:0002685	regulation of leukocyte migration	10/309	230/18870	0.00476494	0.0822677	0.0662293	ADAM10/ANXA1/CCN3/CCR7/CD200R1/DUSP1/ECM1/IL33/PTN/TNFAIP6	10
BP	GO:0032412	regulation of monoatomic ion transmembrane transporter activity	10/309	231/18870	0.0049105	0.08405	0.0676642	ABCB1/ACTN2/ADRB2/ANK2/ANK3/CALM1/DMD/EDNRA/MMP9/PRNP	10
BP	GO:0050730	regulation of peptidyl-tyrosine phosphorylation	10/309	231/18870	0.0049105	0.08405	0.0676642	ANGPT1/FGF7/IL15/IL6ST/KIT/NOX4/PDGFA/PRNP/PTPN11/TGFB1	10
BP	GO:0051099	positive regulation of binding	7/309	127/18870	0.00495385	0.0843755	0.0679262	B2M/EIF3E/HIPK2/MMP9/RAN/TGFB1/TWIST1	7
BP	GO:0003018	vascular process in circulatory system	11/309	269/18870	0.00497201	0.0843755	0.0679262	ABCB1/ABCC9/ADRB2/ANGPT1/EDNRA/HBB/KLF2/LEPR/OCLN/SLC1A1/TGFB1	11
BP	GO:1902903	regulation of supramolecular fiber organization	14/309	389/18870	0.00509818	0.0861485	0.0693536	ACTN2/ARF1/ARPC5/CCR7/CDKN1B/CTTN/DYRK1A/KIRREL1/LIMCH1/MAP1B/OCLN/PHLDB2/SYNPO/WDR1	14
BP	GO:0010927	cellular component assembly involved in morphogenesis	7/309	128/18870	0.00516895	0.0869741	0.0700183	ACTA1/ACTN2/ANK2/NEB/PHLDB2/TNNT1/WDR1	7
BP	GO:0061337	cardiac conduction	6/309	97/18870	0.00522284	0.0875102	0.0704498	ABCC9/ANK2/CALM1/CTNNA3/CXADR/KCNJ2	6
BP	GO:0034504	protein localization to nucleus	12/309	310/18870	0.00527114	0.0876073	0.070528	ABRA/ANGPT1/BARD1/FGF9/HNRNPU/IL33/RAB23/RAN/RANBP2/SKP1/STAT3/TGFB1	12
BP	GO:0010881	regulation of cardiac muscle contraction by regulation of the release of sequestered calcium ion	3/309	22/18870	0.00531689	0.0876073	0.070528	ANK2/CALM1/DMD	3
BP	GO:0030220	platelet formation	3/309	22/18870	0.00531689	0.0876073	0.070528	ACTN1/PTPN11/WDR1	3
BP	GO:0086012	membrane depolarization during cardiac muscle cell action potential	3/309	22/18870	0.00531689	0.0876073	0.070528	ANK2/ANK3/KCNJ2	3
BP	GO:0009410	response to xenobiotic stimulus	15/309	434/18870	0.00549704	0.0902014	0.0726164	ABCB1/ABCC9/CD69/CDKN1B/CPT1A/CYBB/CYP3A5/GSTA4/GSTM1/LOX/MAP1B/PRNP/SLC1A1/TGIF1/UBE2B	15
BP	GO:0002821	positive regulation of adaptive immune response	7/309	130/18870	0.00562011	0.0918413	0.0739366	B2M/CLEC7A/IL6ST/MICB/PLA2G4A/TAP2/TGFB1	7
BP	GO:0010463	mesenchymal cell proliferation	4/309	44/18870	0.00571931	0.0926996	0.0746275	FGF7/FGF9/GPC3/PDGFA	4
BP	GO:0043268	positive regulation of potassium ion transport	4/309	44/18870	0.00571931	0.0926996	0.0746275	ACTN2/ANK2/KCNJ2/KIF5B	4
BP	GO:1903312	negative regulation of mRNA metabolic process	6/309	99/18870	0.00576463	0.0930543	0.0749131	AXIN2/BARD1/CIRBP/DYRK1A/HNRNPU/TENT5A	6
BP	GO:1902893	regulation of miRNA transcription	5/309	70/18870	0.0057918	0.0931143	0.0749614	ESR1/FOXO3/STAT3/TGFB1/TWIST1	5
BP	GO:0031400	negative regulation of protein modification process	15/309	437/18870	0.00584611	0.0933973	0.0751892	ANGPT1/CALM1/CDKN1B/DMD/DUSP1/FBLN1/GNL3L/HIPK3/IGFBP3/ISG15/KIRREL1/OCLN/PRNP/TGFB1/UBE2B	15
BP	GO:0019079	viral genome replication	7/309	131/18870	0.00585644	0.0933973	0.0751892	BST2/IFI27/IFIH1/ISG15/MX1/OAS2/STOM	7
BP	GO:0031346	positive regulation of cell projection organization	13/309	355/18870	0.00594215	0.0936844	0.0754203	AGRN/CCR7/DDR2/DPYSL3/EPHA3/FN1/KIT/MAP1B/NTN1/OCLN/PTN/PUM2/SEPTIN9	13
BP	GO:0002689	negative regulation of leukocyte chemotaxis	3/309	23/18870	0.00604118	0.0936844	0.0754203	CCN3/DUSP1/TNFAIP6	3
BP	GO:0010560	positive regulation of glycoprotein biosynthetic process	3/309	23/18870	0.00604118	0.0936844	0.0754203	CCR7/IL15/IL33	3
BP	GO:0046823	negative regulation of nucleocytoplasmic transport	3/309	23/18870	0.00604118	0.0936844	0.0754203	ANGPT1/BARD1/RAB23	3
BP	GO:0048634	regulation of muscle organ development	3/309	23/18870	0.00604118	0.0936844	0.0754203	LOX/TGFB1/TWIST1	3
BP	GO:0051457	maintenance of protein location in nucleus	3/309	23/18870	0.00604118	0.0936844	0.0754203	BARD1/HNRNPU/SKP1	3
BP	GO:0048872	homeostasis of number of cells	12/309	316/18870	0.00611358	0.0936844	0.0754203	ALAS2/ANXA1/B2M/CCN3/CCR7/FOXO3/HIPK2/ISG15/KIT/KLF2/PTPN11/STAT3	12
BP	GO:0060070	canonical Wnt signaling pathway	12/309	316/18870	0.00611358	0.0936844	0.0754203	AXIN2/CSNK1D/DIXDC1/EDNRA/FGF9/FZD6/FZD7/GPC3/SOST/TBL1XR1/TGFB1/UBE2B	12
BP	GO:0030239	myofibril assembly	5/309	71/18870	0.00614898	0.0936844	0.0754203	ACTA1/ACTN2/NEB/TNNT1/WDR1	5
BP	GO:0061614	miRNA transcription	5/309	71/18870	0.00614898	0.0936844	0.0754203	ESR1/FOXO3/STAT3/TGFB1/TWIST1	5
BP	GO:0009154	purine ribonucleotide catabolic process	4/309	45/18870	0.00619785	0.0936844	0.0754203	NT5E/NUDT4/PDE1A/PDE7A	4
BP	GO:0045687	positive regulation of glial cell differentiation	4/309	45/18870	0.00619785	0.0936844	0.0754203	IL33/IL6ST/PTN/TGFB1	4
BP	GO:0007160	cell-matrix adhesion	10/309	239/18870	0.00620473	0.0936844	0.0754203	ACTN1/ACTN2/CCR7/COL3A1/CTTN/ECM2/EPHA3/FN1/LIMCH1/PHLDB2	10
BP	GO:0022898	regulation of transmembrane transporter activity	10/309	239/18870	0.00620473	0.0936844	0.0754203	ABCB1/ACTN2/ADRB2/ANK2/ANK3/CALM1/DMD/EDNRA/MMP9/PRNP	10
BP	GO:0006801	superoxide metabolic process	5/309	72/18870	0.00652137	0.0977221	0.0786709	CLEC7A/CYBB/NOX4/SLC1A1/TGFB1	5
BP	GO:0014015	positive regulation of gliogenesis	5/309	72/18870	0.00652137	0.0977221	0.0786709	IL33/IL6ST/NTN1/PTN/TGFB1	5
BP	GO:0006813	potassium ion transport	10/309	241/18870	0.00656641	0.0980272	0.0789165	ABCC9/ACTN2/ANK2/ANK3/CDKN1B/KCNJ2/KCNK1/KCNS3/KIF5B/PRNP	10
BP	GO:0006639	acylglycerol metabolic process	7/309	134/18870	0.00661011	0.0983099	0.0791441	ABHD5/CPT1A/INSIG1/PLA2G4A/PTPN11/SLC22A4/TBL1XR1	7
BP	GO:0043266	regulation of potassium ion transport	6/309	102/18870	0.00665268	0.0985739	0.0793566	ACTN2/ANK2/ANK3/KCNJ2/KIF5B/PRNP	6
BP	GO:0045646	regulation of erythrocyte differentiation	4/309	46/18870	0.00670225	0.0989392	0.0796507	B2M/FOXO3/ISG15/STAT3	4
BP	GO:0036344	platelet morphogenesis	3/309	24/18870	0.00682156	0.0999573	0.0804703	ACTN1/PTPN11/WDR1	3
BP	GO:0046039	GTP metabolic process	3/309	24/18870	0.00682156	0.0999573	0.0804703	GNAI3/RAB23/RAN	3
BP	GO:0006638	neutral lipid metabolic process	7/309	135/18870	0.00687667	0.100134	0.0806127	ABHD5/CPT1A/INSIG1/PLA2G4A/PTPN11/SLC22A4/TBL1XR1	7
BP	GO:0045661	regulation of myoblast differentiation	5/309	73/18870	0.00690928	0.100134	0.0806127	ANKRD2/CXCL9/ID3/IGFBP3/TGFB1	5
BP	GO:0055002	striated muscle cell development	5/309	73/18870	0.00690928	0.100134	0.0806127	ACTA1/ACTN2/NEB/TNNT1/WDR1	5
BP	GO:0060047	heart contraction	10/309	243/18870	0.00694427	0.100275	0.0807264	ABCC9/ANK2/CALM1/CTNNA3/CXADR/DMD/EDNRA/HOPX/KCNJ2/SLC1A1	10
BP	GO:0051091	positive regulation of DNA-binding transcription factor activity	10/309	244/18870	0.00713942	0.10272	0.0826942	ABRA/CLEC7A/DDR2/ESR1/HIPK2/KIT/STAT3/TFDP1/TGFB1/TNFRSF11A	10
BP	GO:1905477	positive regulation of protein localization to membrane	6/309	104/18870	0.00729732	0.104613	0.084218	ANK3/EPHA3/KIF5B/PRNP/STOM/TNFAIP6	6
BP	GO:0016485	protein processing	10/309	245/18870	0.00733878	0.104828	0.0843918	ADAM10/APH1A/ATP23/CASP8/CPE/CTSZ/F3/GAS1/PRKACB/PRNP	10
BP	GO:0002819	regulation of adaptive immune response	9/309	208/18870	0.00747175	0.105605	0.0850168	ANXA1/B2M/CLEC7A/IL33/IL6ST/MICB/PLA2G4A/TAP2/TGFB1	9
BP	GO:0006820	monoatomic anion transport	8/309	172/18870	0.00753717	0.105605	0.0850168	ABCB1/ABCC9/ANO1/ANO5/CLIC4/PRNP/SLC1A1/SLC39A14	8
BP	GO:0071900	regulation of protein serine/threonine kinase activity	11/309	285/18870	0.00756378	0.105605	0.0850168	ADRB2/CALM1/CDKN1B/CDKN3/DUSP1/HERC5/HIPK3/KIT/PDGFA/TGFB1/TNFRSF11A	11
BP	GO:0042472	inner ear morphogenesis	6/309	105/18870	0.00763603	0.105605	0.0850168	ALDH1A3/FGF9/FZD6/INSIG1/LRIG3/NTN1	6
BP	GO:0002475	antigen processing and presentation via MHC class Ib	3/309	25/18870	0.00765907	0.105605	0.0850168	B2M/MICB/TAP2	3
BP	GO:0035988	chondrocyte proliferation	3/309	25/18870	0.00765907	0.105605	0.0850168	BMPR1B/CCN3/DDR2	3
BP	GO:0045662	negative regulation of myoblast differentiation	3/309	25/18870	0.00765907	0.105605	0.0850168	ANKRD2/ID3/TGFB1	3
BP	GO:0071676	negative regulation of mononuclear cell migration	3/309	25/18870	0.00765907	0.105605	0.0850168	CCN3/CD200R1/DUSP1	3
BP	GO:1902894	negative regulation of miRNA transcription	3/309	25/18870	0.00765907	0.105605	0.0850168	ESR1/TGFB1/TWIST1	3
BP	GO:1905063	regulation of vascular associated smooth muscle cell differentiation	3/309	25/18870	0.00765907	0.105605	0.0850168	CTH/FGF9/KIT	3
BP	GO:0045926	negative regulation of growth	10/309	247/18870	0.00775041	0.106316	0.0855893	ADRB2/BST2/CCN3/CDA/CDKN1B/GPC3/HYAL1/IFRD1/NTN1/TGFB1	10
BP	GO:0045747	positive regulation of Notch signaling pathway	4/309	48/18870	0.00779097	0.106316	0.0855893	CCN3/IL6ST/KIT/STAT3	4
BP	GO:0140374	antiviral innate immune response	4/309	48/18870	0.00779097	0.106316	0.0855893	IFIH1/IFIT3/MX1/SENP7	4
BP	GO:0007178	transmembrane receptor protein serine/threonine kinase signaling pathway	14/309	410/18870	0.00795788	0.107499	0.0865416	BMPR1B/CCN3/COL1A2/COL3A1/FGF9/FSTL3/GPC3/HIPK2/LOX/SOST/STAT3/TGFB1/TNFAIP6/USP9Y	14
BP	GO:0051896	regulation of phosphatidylinositol 3-kinase/protein kinase B signal transduction	10/309	248/18870	0.0079628	0.107499	0.0865416	ANGPT1/CCR7/DDR2/F3/FN1/KIT/NOX4/PDGFA/TGFB1/TWIST1	10
BP	GO:0006641	triglyceride metabolic process	6/309	106/18870	0.00798594	0.107499	0.0865416	ABHD5/CPT1A/INSIG1/PTPN11/SLC22A4/TBL1XR1	6
BP	GO:0009062	fatty acid catabolic process	6/309	106/18870	0.00798594	0.107499	0.0865416	ABHD3/AIG1/ALDH1L2/CPT1A/CYP4F3/TWIST1	6
BP	GO:0016049	cell growth	16/309	497/18870	0.00812948	0.108861	0.0876385	ADAM10/BST2/CCN3/CDA/CDKN1B/CHPT1/CTTN/EDNRA/FN1/HYAL1/IFRD1/IGFBP3/MAP1B/NTN1/PUM2/TGFB1	16
BP	GO:0031343	positive regulation of cell killing	5/309	76/18870	0.00816939	0.108861	0.0876385	B2M/CLEC7A/LAMP1/MICB/TAP2	5
BP	GO:2000242	negative regulation of reproductive process	5/309	76/18870	0.00816939	0.108861	0.0876385	CDKN1B/DUSP1/HPGDS/KIT/UBE2B	5
BP	GO:0002526	acute inflammatory response	6/309	107/18870	0.00834723	0.109641	0.0882666	CCR7/F3/FCGR3A/FN1/IL6ST/TNFRSF11A	6
BP	GO:0048144	fibroblast proliferation	6/309	107/18870	0.00834723	0.109641	0.0882666	ABCC9/COL3A1/DDR2/ESR1/FN1/PDGFA	6
BP	GO:0010518	positive regulation of phospholipase activity	4/309	49/18870	0.00837638	0.109641	0.0882666	EDNRA/ESR1/GNA13/KIT	4
BP	GO:0006929	substrate-dependent cell migration	3/309	26/18870	0.00855463	0.109641	0.0882666	CTTN/FN1/NTN1	3
BP	GO:0010882	regulation of cardiac muscle contraction by calcium ion signaling	3/309	26/18870	0.00855463	0.109641	0.0882666	ANK2/CALM1/DMD	3
BP	GO:0018904	ether metabolic process	3/309	26/18870	0.00855463	0.109641	0.0882666	CHPT1/LPCAT2/PLA2G4A	3
BP	GO:0032816	positive regulation of natural killer cell activation	3/309	26/18870	0.00855463	0.109641	0.0882666	FCGR3A/IL15/LAMP1	3
BP	GO:0048596	embryonic camera-type eye morphogenesis	3/309	26/18870	0.00855463	0.109641	0.0882666	ALDH1A3/HIPK2/TWIST1	3
BP	GO:0090218	positive regulation of lipid kinase activity	3/309	26/18870	0.00855463	0.109641	0.0882666	CCR7/KIT/TGFB1	3
BP	GO:1903020	positive regulation of glycoprotein metabolic process	3/309	26/18870	0.00855463	0.109641	0.0882666	CCR7/IL15/IL33	3
BP	GO:2000629	negative regulation of miRNA metabolic process	3/309	26/18870	0.00855463	0.109641	0.0882666	ESR1/TGFB1/TWIST1	3
BP	GO:0051962	positive regulation of nervous system development	11/309	290/18870	0.00855927	0.109641	0.0882666	AGRN/FN1/IL33/IL6ST/KIT/MAP1B/NTN1/PTN/TGFB1/THBS2/VCAN	11
BP	GO:0010631	epithelial cell migration	13/309	372/18870	0.00863808	0.109905	0.0884791	ANGPT1/ANXA1/CCN3/DNAJA4/FGF7/HYAL1/KIT/LOXL2/MMP9/PTN/PTPN11/RHOB/TGFB1	13
BP	GO:0045637	regulation of myeloid cell differentiation	9/309	213/18870	0.00866291	0.109905	0.0884791	B2M/CASP8/FOXO3/FSTL3/ISG15/LOX/STAT3/TGFB1/TNFAIP6	9
BP	GO:1901888	regulation of cell junction assembly	9/309	213/18870	0.00866291	0.109905	0.0884791	AGRN/COLQ/EPHA3/GPBAR1/HOPX/LIMCH1/NTN1/PHLDB2/THBS2	9
BP	GO:0010001	glial cell differentiation	10/309	252/18870	0.00885753	0.112017	0.0901787	ANO1/IL33/IL6ST/NAB1/PTN/PTPN11/STAT3/TGFB1/VCAN/WDR1	10
BP	GO:0045216	cell-cell junction organization	9/309	214/18870	0.00891751	0.112417	0.0905012	ADAM10/ANK2/CXADR/GPBAR1/HOPX/KIRREL1/OCLN/TGFB1/WDR1	9
BP	GO:0006693	prostaglandin metabolic process	4/309	50/18870	0.00898986	0.112633	0.0906747	ANXA1/GSTM1/HPGDS/PLA2G4A	4
BP	GO:0010827	regulation of glucose transmembrane transport	5/309	78/18870	0.00909292	0.112633	0.0906747	EDNRA/GPC3/GRB10/OCLN/PTPN11	5
BP	GO:0055117	regulation of cardiac muscle contraction	5/309	78/18870	0.00909292	0.112633	0.0906747	ANK2/CALM1/CTNNA3/DMD/KCNJ2	5
BP	GO:0060191	regulation of lipase activity	5/309	78/18870	0.00909292	0.112633	0.0906747	ANXA1/EDNRA/ESR1/GNA13/KIT	5
BP	GO:0097009	energy homeostasis	5/309	78/18870	0.00909292	0.112633	0.0906747	ADRB2/LEPR/STAT3/TBL1XR1/TWIST1	5
BP	GO:0061387	regulation of extent of cell growth	6/309	109/18870	0.00910479	0.112633	0.0906747	CTTN/FN1/IFRD1/MAP1B/NTN1/PUM2	6
BP	GO:0001837	epithelial to mesenchymal transition	8/309	178/18870	0.00917625	0.113112	0.0910606	AXIN2/EDNRA/EPHA3/LOXL2/PHLDB2/S100A4/TGFB1/TWIST1	8
BP	GO:0090132	epithelium migration	13/309	375/18870	0.0092005	0.113112	0.0910606	ANGPT1/ANXA1/CCN3/DNAJA4/FGF7/HYAL1/KIT/LOXL2/MMP9/PTN/PTPN11/RHOB/TGFB1	13
BP	GO:0060562	epithelial tube morphogenesis	12/309	334/18870	0.00929482	0.113919	0.0917101	CLIC4/CTSZ/EDNRA/ESR1/FZD6/GNA13/GPC3/NTN1/PRKACB/RHOB/TGFB1/TWIST1	12
BP	GO:0045445	myoblast differentiation	6/309	110/18870	0.00950144	0.11409	0.0918476	ANKRD2/CXCL9/ID3/IFRD1/IGFBP3/TGFB1	6
BP	GO:0090263	positive regulation of canonical Wnt signaling pathway	6/309	110/18870	0.00950144	0.11409	0.0918476	CSNK1D/FGF9/GPC3/TBL1XR1/TGFB1/UBE2B	6
BP	GO:0120034	positive regulation of plasma membrane bounded cell projection assembly	6/309	110/18870	0.00950144	0.11409	0.0918476	AGRN/CCR7/DPYSL3/KIT/OCLN/SEPTIN9	6
BP	GO:0042133	neurotransmitter metabolic process	3/309	27/18870	0.00950906	0.11409	0.0918476	COLQ/HNMT/MAOA	3
BP	GO:0050996	positive regulation of lipid catabolic process	3/309	27/18870	0.00950906	0.11409	0.0918476	ABHD5/CPT1A/TWIST1	3
BP	GO:0043254	regulation of protein-containing complex assembly	14/309	419/18870	0.00951939	0.11409	0.0918476	ARPC5/CCR7/CDKN1B/CLEC7A/CTTN/DYRK1A/GNL3L/ISG15/KIRREL1/MAP1B/OCLN/PTPN11/SOST/TGFB1	14
BP	GO:0034599	cellular response to oxidative stress	10/309	255/18870	0.00957771	0.11409	0.0918476	ANKRD2/ANXA1/DDR2/EDNRA/FOXO3/GPX8/KLF2/MMP9/RHOB/SLC1A1	10
BP	GO:0045685	regulation of glial cell differentiation	5/309	79/18870	0.00958063	0.11409	0.0918476	IL33/IL6ST/PTN/TGFB1/WDR1	5
BP	GO:1903533	regulation of protein targeting	5/309	79/18870	0.00958063	0.11409	0.0918476	ANK3/PRNP/RHOU/SLC1A1/STOM	5
BP	GO:0006692	prostanoid metabolic process	4/309	51/18870	0.00963192	0.11409	0.0918476	ANXA1/GSTM1/HPGDS/PLA2G4A	4
BP	GO:0009261	ribonucleotide catabolic process	4/309	51/18870	0.00963192	0.11409	0.0918476	NT5E/NUDT4/PDE1A/PDE7A	4
BP	GO:0048562	embryonic organ morphogenesis	11/309	295/18870	0.00965352	0.11409	0.0918476	ALDH1A3/EDNRA/EFEMP1/FGF9/FZD6/HIPK2/HYAL1/INSIG1/LRIG3/NTN1/TWIST1	11
BP	GO:0048511	rhythmic process	11/309	296/18870	0.00988477	0.115317	0.0928358	BMPR1B/CSNK1D/DYRK1A/ESR1/GFPT1/HNRNPU/ID3/PTN/TNFAIP6/TNFRSF11A/TWIST1	11
BP	GO:0007229	integrin-mediated signaling pathway	6/309	111/18870	0.00991027	0.115317	0.0928358	ADAM10/COL3A1/FN1/ISG15/PTN/PTPN11	6
BP	GO:0010717	regulation of epithelial to mesenchymal transition	6/309	111/18870	0.00991027	0.115317	0.0928358	AXIN2/EPHA3/LOXL2/PHLDB2/TGFB1/TWIST1	6
BP	GO:0031341	regulation of cell killing	6/309	111/18870	0.00991027	0.115317	0.0928358	B2M/CLEC7A/LAMP1/MICB/TAP2/TGFB1	6
BP	GO:0033674	positive regulation of kinase activity	12/309	337/18870	0.00993162	0.115317	0.0928358	ADRB2/ANGPT1/AXIN2/CALM1/CCR7/DDR2/KIT/NOX4/PDGFA/PRNP/TGFB1/TNFRSF11A	12
BP	GO:0062012	regulation of small molecule metabolic process	12/309	337/18870	0.00993162	0.115317	0.0928358	ANXA1/CDA/CPT1A/IER3/IGFBP3/INSIG1/KIT/LACC1/LEPR/RANBP2/STAT3/TWIST1	12
BP	GO:0045834	positive regulation of lipid metabolic process	7/309	145/18870	0.00999955	0.115434	0.0929301	ABHD5/ANXA1/CCR7/CPT1A/KIT/TGFB1/TWIST1	7
BP	GO:0030111	regulation of Wnt signaling pathway	12/309	338/18870	0.0101513	0.115434	0.0929301	AXIN2/CSNK1D/DIXDC1/FGF9/FZD6/FZD7/GPC3/GRB10/SOST/TBL1XR1/TGFB1/UBE2B	12
BP	GO:0018205	peptidyl-lysine modification	9/309	219/18870	0.0102766	0.115434	0.0929301	CTH/GNL3L/IFIH1/LOX/LOXL2/RANBP2/SENP7/SF3B1/UBA2	9
BP	GO:0007528	neuromuscular junction development	4/309	52/18870	0.0103031	0.115434	0.0929301	AGRN/ANK3/COLQ/PPFIBP1	4
BP	GO:0042572	retinol metabolic process	4/309	52/18870	0.0103031	0.115434	0.0929301	ADH1B/ALDH1A1/ALDH1A3/CYP3A5	4
BP	GO:1900087	positive regulation of G1/S transition of mitotic cell cycle	4/309	52/18870	0.0103031	0.115434	0.0929301	ANXA1/DDR2/HYAL1/TFDP1	4
BP	GO:1904738	vascular associated smooth muscle cell migration	4/309	52/18870	0.0103031	0.115434	0.0929301	DDR2/FGF9/GNA13/GRB10	4
BP	GO:0030203	glycosaminoglycan metabolic process	6/309	112/18870	0.0103315	0.115434	0.0929301	ANGPT1/EDNRA/GUSB/HYAL1/TGFB1/TNFAIP6	6
BP	GO:0032886	regulation of microtubule-based process	10/309	258/18870	0.0103418	0.115434	0.0929301	CDKN1B/CHMP1B/DIXDC1/DYRK1A/EPHA3/HNRNPU/LAMP1/MAP1B/OCLN/PHLDB2	10
BP	GO:1903522	regulation of blood circulation	10/309	258/18870	0.0103418	0.115434	0.0929301	ABCC9/ANK2/CALM1/CTNNA3/CXADR/DMD/EDNRA/HOPX/KCNJ2/SLC1A1	10
BP	GO:0030177	positive regulation of Wnt signaling pathway	7/309	146/18870	0.0103606	0.115434	0.0929301	CSNK1D/DIXDC1/FGF9/GPC3/TBL1XR1/TGFB1/UBE2B	7
BP	GO:0002675	positive regulation of acute inflammatory response	3/309	28/18870	0.0105231	0.115434	0.0929301	CCR7/IL6ST/TNFRSF11A	3
BP	GO:0006027	glycosaminoglycan catabolic process	3/309	28/18870	0.0105231	0.115434	0.0929301	GUSB/HYAL1/TGFB1	3
BP	GO:0018149	peptide cross-linking	3/309	28/18870	0.0105231	0.115434	0.0929301	ANXA1/COL3A1/FN1	3
BP	GO:0060964	regulation of miRNA-mediated gene silencing	3/309	28/18870	0.0105231	0.115434	0.0929301	PUM2/STAT3/TGFB1	3
BP	GO:0086010	membrane depolarization during action potential	3/309	28/18870	0.0105231	0.115434	0.0929301	ANK2/ANK3/KCNJ2	3
BP	GO:0090314	positive regulation of protein targeting to membrane	3/309	28/18870	0.0105231	0.115434	0.0929301	ANK3/PRNP/STOM	3
BP	GO:0090594	inflammatory response to wounding	3/309	28/18870	0.0105231	0.115434	0.0929301	IL33/STAT3/TGFB1	3
BP	GO:0099563	modification of synaptic structure	3/309	28/18870	0.0105231	0.115434	0.0929301	CTTNBP2/RHOB/SYNPO	3
BP	GO:1903055	positive regulation of extracellular matrix organization	3/309	28/18870	0.0105231	0.115434	0.0929301	DDR2/PHLDB2/TGFB1	3
BP	GO:0010810	regulation of cell-substrate adhesion	9/309	220/18870	0.0105661	0.115587	0.0930528	ABI3BP/CCR7/ECM2/EPHA3/FBLN1/FN1/FZD7/LIMCH1/PHLDB2	9
BP	GO:0035264	multicellular organism growth	7/309	147/18870	0.010731	0.116781	0.0940143	ADRB2/CLIC4/COL3A1/KLF2/PTPN11/STAT3/TBL1XR1	7
BP	GO:0001659	temperature homeostasis	8/309	183/18870	0.0107341	0.116781	0.0940143	ADRB2/ALDH1A1/GRB10/IL15/LEPR/NPR3/STAT3/TNFRSF11A	8
BP	GO:0048146	positive regulation of fibroblast proliferation	4/309	53/18870	0.0110037	0.117089	0.0942618	DDR2/ESR1/FN1/PDGFA	4
BP	GO:0003253	cardiac neural crest cell migration involved in outflow tract morphogenesis	2/309	10/18870	0.0110277	0.117089	0.0942618	EDNRA/TWIST1	2
BP	GO:0032819	positive regulation of natural killer cell proliferation	2/309	10/18870	0.0110277	0.117089	0.0942618	FCGR3A/IL15	2
BP	GO:0033210	leptin-mediated signaling pathway	2/309	10/18870	0.0110277	0.117089	0.0942618	LEPR/STAT3	2
BP	GO:0038063	collagen-activated tyrosine kinase receptor signaling pathway	2/309	10/18870	0.0110277	0.117089	0.0942618	COL4A3/DDR2	2
BP	GO:0048251	elastic fiber assembly	2/309	10/18870	0.0110277	0.117089	0.0942618	COL3A1/LOX	2
BP	GO:0051124	synaptic assembly at neuromuscular junction	2/309	10/18870	0.0110277	0.117089	0.0942618	AGRN/COLQ	2
BP	GO:0060075	regulation of resting membrane potential	2/309	10/18870	0.0110277	0.117089	0.0942618	KCNJ2/KCNK1	2
BP	GO:0070862	negative regulation of protein exit from endoplasmic reticulum	2/309	10/18870	0.0110277	0.117089	0.0942618	ERLEC1/INSIG1	2
BP	GO:0060337	type I interferon-mediated signaling pathway	5/309	82/18870	0.0111511	0.118083	0.0950625	IFI27/IFIH1/ISG15/OAS2/PTPN11	5
BP	GO:0045766	positive regulation of angiogenesis	8/309	185/18870	0.0114091	0.120095	0.0966819	CYBB/ECM1/F3/HIPK2/HYAL1/RHOB/STAT3/TWIST1	8
BP	GO:1904018	positive regulation of vasculature development	8/309	185/18870	0.0114091	0.120095	0.0966819	CYBB/ECM1/F3/HIPK2/HYAL1/RHOB/STAT3/TWIST1	8
BP	GO:0060828	regulation of canonical Wnt signaling pathway	10/309	262/18870	0.0114318	0.120095	0.0966819	AXIN2/CSNK1D/FGF9/FZD6/FZD7/GPC3/SOST/TBL1XR1/TGFB1/UBE2B	10
BP	GO:1900368	regulation of post-transcriptional gene silencing by regulatory ncRNA	3/309	29/18870	0.0115974	0.121347	0.0976904	PUM2/STAT3/TGFB1	3
BP	GO:0051279	regulation of release of sequestered calcium ion into cytosol	5/309	83/18870	0.0117114	0.121347	0.0976904	ANK2/CALM1/CXCL11/CXCL9/DMD	5
BP	GO:0071357	cellular response to type I interferon	5/309	83/18870	0.0117114	0.121347	0.0976904	IFI27/IFIH1/ISG15/OAS2/PTPN11	5
BP	GO:0006195	purine nucleotide catabolic process	4/309	54/18870	0.0117344	0.121347	0.0976904	NT5E/NUDT4/PDE1A/PDE7A	4
BP	GO:0010761	fibroblast migration	4/309	54/18870	0.0117344	0.121347	0.0976904	CCN3/DDR2/GNA13/TGFB1	4
BP	GO:0042743	hydrogen peroxide metabolic process	4/309	54/18870	0.0117344	0.121347	0.0976904	CYBB/HBB/HBG1/PXDNL	4
BP	GO:0061138	morphogenesis of a branching epithelium	8/309	187/18870	0.012115	0.12493	0.100574	CLIC4/CTSZ/EDNRA/ESR1/FGF7/GNA13/GPC3/PDGFA	8
BP	GO:0019882	antigen processing and presentation	6/309	116/18870	0.0121438	0.12493	0.100574	B2M/CCR7/ERAP2/KDM5D/MICB/TAP2	6
BP	GO:0002697	regulation of immune effector process	13/309	389/18870	0.0122151	0.125339	0.100904	ANGPT1/ANXA1/B2M/BST2/CLEC7A/IL33/KIT/LACC1/LAMP1/MICB/TAP2/TGFB1/TWIST1	13
BP	GO:0048678	response to axon injury	5/309	84/18870	0.0122905	0.125656	0.101159	DPYSL3/MAP1B/PTN/PUM2/SLC1A1	5
BP	GO:0002705	positive regulation of leukocyte mediated immunity	7/309	151/18870	0.0123093	0.125656	0.101159	B2M/CLEC7A/KIT/LAMP1/MICB/TAP2/TGFB1	7
BP	GO:0050767	regulation of neurogenesis	13/309	390/18870	0.0124566	0.12667	0.101975	B2M/BTG2/FN1/IFRD1/IL33/IL6ST/KIT/MAP1B/MCF2/NTN1/PTN/TGFB1/VCAN	13
BP	GO:0061640	cytoskeleton-dependent cytokinesis	6/309	117/18870	0.0126297	0.12667	0.101975	ANK3/ARF1/CHMP1B/RHOB/SEPTIN10/SEPTIN9	6
BP	GO:1904659	glucose transmembrane transport	6/309	117/18870	0.0126297	0.12667	0.101975	EDNRA/GPC3/GRB10/OCLN/PPBP/PTPN11	6
BP	GO:0001654	eye development	13/309	391/18870	0.0127017	0.12667	0.101975	ALDH1A3/BMPR1B/CDKN1B/CLIC4/EFEMP1/FAT1/FGF9/HIPK2/MAF/RAB18/SLC1A1/STAT3/TWIST1	13
BP	GO:0050729	positive regulation of inflammatory response	7/309	152/18870	0.0127287	0.12667	0.101975	CCR7/CTSC/IL15/IL33/IL6ST/TGFB1/TNFRSF11A	7
BP	GO:0010955	negative regulation of protein processing	3/309	30/18870	0.0127326	0.12667	0.101975	CTSZ/GAS1/PRNP	3
BP	GO:0043032	positive regulation of macrophage activation	3/309	30/18870	0.0127326	0.12667	0.101975	CTSC/IL33/PLA2G4A	3
BP	GO:0060147	regulation of post-transcriptional gene silencing	3/309	30/18870	0.0127326	0.12667	0.101975	PUM2/STAT3/TGFB1	3
BP	GO:1903318	negative regulation of protein maturation	3/309	30/18870	0.0127326	0.12667	0.101975	CTSZ/GAS1/PRNP	3
BP	GO:0030308	negative regulation of cell growth	8/309	189/18870	0.0128524	0.12667	0.101975	BST2/CCN3/CDA/CDKN1B/HYAL1/IFRD1/NTN1/TGFB1	8
BP	GO:0042770	signal transduction in response to DNA damage	8/309	189/18870	0.0128524	0.12667	0.101975	BARD1/CDKN1B/DYRK1A/HIPK2/IER3/MAP3K20/PTPN11/TWIST1	8
BP	GO:0034103	regulation of tissue remodeling	5/309	85/18870	0.0128887	0.12667	0.101975	DDR2/IL15/LEPR/TGFB1/TNFRSF11A	5
BP	GO:0045069	regulation of viral genome replication	5/309	85/18870	0.0128887	0.12667	0.101975	BST2/IFIH1/ISG15/MX1/OAS2	5
BP	GO:0001541	ovarian follicle development	4/309	56/18870	0.0132875	0.12667	0.101975	BMPR1B/ESR1/KIT/TNFAIP6	4
BP	GO:0045912	negative regulation of carbohydrate metabolic process	4/309	56/18870	0.0132875	0.12667	0.101975	IER3/LEPR/STAT3/TGFB1	4
BP	GO:0006222	UMP biosynthetic process	2/309	11/18870	0.0133337	0.12667	0.101975	CDA/CMPK1	2
BP	GO:0007406	negative regulation of neuroblast proliferation	2/309	11/18870	0.0133337	0.12667	0.101975	BTG2/PTN	2
BP	GO:0032000	positive regulation of fatty acid beta-oxidation	2/309	11/18870	0.0133337	0.12667	0.101975	CPT1A/TWIST1	2
BP	GO:0035723	interleukin-15-mediated signaling pathway	2/309	11/18870	0.0133337	0.12667	0.101975	IL15/STAT3	2
BP	GO:0042451	purine nucleoside biosynthetic process	2/309	11/18870	0.0133337	0.12667	0.101975	NT5E/PRTFDC1	2
BP	GO:0042455	ribonucleoside biosynthetic process	2/309	11/18870	0.0133337	0.12667	0.101975	NT5E/PRTFDC1	2
BP	GO:0043320	natural killer cell degranulation	2/309	11/18870	0.0133337	0.12667	0.101975	FCGR3A/LAMP1	2
BP	GO:0046129	purine ribonucleoside biosynthetic process	2/309	11/18870	0.0133337	0.12667	0.101975	NT5E/PRTFDC1	2
BP	GO:0046349	amino sugar biosynthetic process	2/309	11/18870	0.0133337	0.12667	0.101975	GFPT1/GNPDA2	2
BP	GO:0046940	nucleoside monophosphate phosphorylation	2/309	11/18870	0.0133337	0.12667	0.101975	CMPK1/CMPK2	2
BP	GO:0060900	embryonic camera-type eye formation	2/309	11/18870	0.0133337	0.12667	0.101975	ALDH1A3/TWIST1	2
BP	GO:0071350	cellular response to interleukin-15	2/309	11/18870	0.0133337	0.12667	0.101975	IL15/STAT3	2
BP	GO:0071895	odontoblast differentiation	2/309	11/18870	0.0133337	0.12667	0.101975	MAP1B/TGFB1	2
BP	GO:2001223	negative regulation of neuron migration	2/309	11/18870	0.0133337	0.12667	0.101975	COL3A1/STAT3	2
BP	GO:0055013	cardiac muscle cell development	5/309	86/18870	0.0135063	0.127395	0.102559	ACTN2/CXADR/HNRNPU/MYO18B/NEB	5
BP	GO:1901379	regulation of potassium ion transmembrane transport	5/309	86/18870	0.0135063	0.127395	0.102559	ACTN2/ANK2/ANK3/KCNJ2/PRNP	5
BP	GO:2000628	regulation of miRNA metabolic process	5/309	86/18870	0.0135063	0.127395	0.102559	ESR1/FOXO3/STAT3/TGFB1/TWIST1	5
BP	GO:1990748	cellular detoxification	6/309	119/18870	0.0136421	0.128335	0.103315	ALDH1A1/GPX8/GSTM1/HBB/HBG1/PXDNL	6
BP	GO:0150063	visual system development	13/309	395/18870	0.0137198	0.128335	0.103315	ALDH1A3/BMPR1B/CDKN1B/CLIC4/EFEMP1/FAT1/FGF9/HIPK2/MAF/RAB18/SLC1A1/STAT3/TWIST1	13
BP	GO:0002699	positive regulation of immune effector process	10/309	270/18870	0.0138705	0.128335	0.103315	ANXA1/B2M/CLEC7A/IL33/KIT/LACC1/LAMP1/MICB/TAP2/TGFB1	10
BP	GO:0001975	response to amphetamine	3/309	31/18870	0.013929	0.128335	0.103315	EDNRA/RANBP2/SLC1A1	3
BP	GO:0002825	regulation of T-helper 1 type immune response	3/309	31/18870	0.013929	0.128335	0.103315	ANXA1/IL33/PLA2G4A	3
BP	GO:0010880	regulation of release of sequestered calcium ion into cytosol by sarcoplasmic reticulum	3/309	31/18870	0.013929	0.128335	0.103315	ANK2/CALM1/DMD	3
BP	GO:0034063	stress granule assembly	3/309	31/18870	0.013929	0.128335	0.103315	CIRBP/PUM2/RPS23	3
BP	GO:0042744	hydrogen peroxide catabolic process	3/309	31/18870	0.013929	0.128335	0.103315	HBB/HBG1/PXDNL	3
BP	GO:0051491	positive regulation of filopodium assembly	3/309	31/18870	0.013929	0.128335	0.103315	AGRN/CCR7/DPYSL3	3
BP	GO:0060966	regulation of gene silencing by regulatory ncRNA	3/309	31/18870	0.013929	0.128335	0.103315	PUM2/STAT3/TGFB1	3
BP	GO:0043113	receptor clustering	4/309	57/18870	0.0141108	0.129363	0.104143	AGRN/COLQ/PTN/TNFAIP6	4
BP	GO:0008645	hexose transmembrane transport	6/309	120/18870	0.014169	0.129363	0.104143	EDNRA/GPC3/GRB10/OCLN/PPBP/PTPN11	6
BP	GO:0032409	regulation of transporter activity	10/309	271/18870	0.0142007	0.129363	0.104143	ABCB1/ACTN2/ADRB2/ANK2/ANK3/CALM1/DMD/EDNRA/MMP9/PRNP	10
BP	GO:0007517	muscle organ development	12/309	354/18870	0.0142035	0.129363	0.104143	ACTA1/ANKRD2/BTG2/COL3A1/COL6A3/DMD/EDNRA/ID3/LOX/NEB/TGFB1/TWIST1	12
BP	GO:1901342	regulation of vasculature development	12/309	354/18870	0.0142035	0.129363	0.104143	ADAM10/COL4A3/CYBB/ECM1/F3/HIPK2/HYAL1/KLF2/RHOB/STAT3/THBS2/TWIST1	12
BP	GO:0002822	regulation of adaptive immune response based on somatic recombination of immune receptors built from immunoglobulin superfamily domains	8/309	193/18870	0.0144253	0.129528	0.104276	ANXA1/B2M/CLEC7A/IL33/MICB/PLA2G4A/TAP2/TGFB1	8
BP	GO:0006022	aminoglycan metabolic process	6/309	121/18870	0.0147099	0.129528	0.104276	ANGPT1/EDNRA/GUSB/HYAL1/TGFB1/TNFAIP6	6
BP	GO:0048675	axon extension	6/309	121/18870	0.0147099	0.129528	0.104276	CTTN/EDNRA/FN1/IFRD1/MAP1B/NTN1	6
BP	GO:0048732	gland development	14/309	443/18870	0.0148776	0.129528	0.104276	ALDH1A3/ANXA1/CDKN1B/CPT1A/EDNRA/ESR1/FGF7/HIPK2/NTN1/OAS2/PDGFA/PTN/TGFB1/TNFRSF11A	14
BP	GO:0110053	regulation of actin filament organization	10/309	273/18870	0.0148789	0.129528	0.104276	ACTN2/ARF1/ARPC5/CCR7/CTTN/KIRREL1/LIMCH1/PHLDB2/SYNPO/WDR1	10
BP	GO:0001706	endoderm formation	4/309	58/18870	0.0149657	0.129528	0.104276	COL12A1/DUSP1/FN1/MMP9	4
BP	GO:0006749	glutathione metabolic process	4/309	58/18870	0.0149657	0.129528	0.104276	GSTA4/GSTM1/HPGDS/SLC1A1	4
BP	GO:0042306	regulation of protein import into nucleus	4/309	58/18870	0.0149657	0.129528	0.104276	ANGPT1/RAB23/RAN/TGFB1	4
BP	GO:0048008	platelet-derived growth factor receptor signaling pathway	4/309	58/18870	0.0149657	0.129528	0.104276	F3/LOX/PDGFA/PTPN11	4
BP	GO:0086065	cell communication involved in cardiac conduction	4/309	58/18870	0.0149657	0.129528	0.104276	ANK2/CALM1/CTNNA3/CXADR	4
BP	GO:0030832	regulation of actin filament length	7/309	157/18870	0.0149811	0.129528	0.104276	ACTN2/ARPC5/CCR7/CTTN/KIRREL1/NEB/WDR1	7
BP	GO:1904062	regulation of monoatomic cation transmembrane transport	11/309	315/18870	0.0151417	0.129528	0.104276	ACTN2/ANK2/ANK3/CALM1/CXCL11/CXCL9/DMD/EDNRA/KCNJ2/MMP9/PRNP	11
BP	GO:0010720	positive regulation of cell development	14/309	444/18870	0.0151428	0.129528	0.104276	ANXA1/CASP8/CLEC7A/FN1/FOXO3/IL15/IL33/IL6ST/KIT/MAP1B/NTN1/PTN/TGFB1/VCAN	14
BP	GO:0001516	prostaglandin biosynthetic process	3/309	32/18870	0.0151873	0.129528	0.104276	ANXA1/HPGDS/PLA2G4A	3
BP	GO:0007435	salivary gland morphogenesis	3/309	32/18870	0.0151873	0.129528	0.104276	FGF7/PDGFA/TGFB1	3
BP	GO:0031116	positive regulation of microtubule polymerization	3/309	32/18870	0.0151873	0.129528	0.104276	CDKN1B/MAP1B/OCLN	3
BP	GO:0046457	prostanoid biosynthetic process	3/309	32/18870	0.0151873	0.129528	0.104276	ANXA1/HPGDS/PLA2G4A	3
BP	GO:0098868	bone growth	3/309	32/18870	0.0151873	0.129528	0.104276	DDR2/ECM1/LEPR	3
BP	GO:0022612	gland morphogenesis	6/309	122/18870	0.015265	0.129528	0.104276	ESR1/FGF7/NTN1/PDGFA/PTN/TGFB1	6
BP	GO:0072593	reactive oxygen species metabolic process	9/309	234/18870	0.0152943	0.129528	0.104276	CLEC7A/CYBB/HBB/HBG1/IER3/NOX4/PXDNL/SLC1A1/TGFB1	9
BP	GO:0048880	sensory system development	13/309	401/18870	0.0153632	0.129528	0.104276	ALDH1A3/BMPR1B/CDKN1B/CLIC4/EFEMP1/FAT1/FGF9/HIPK2/MAF/RAB18/SLC1A1/STAT3/TWIST1	13
BP	GO:0098754	detoxification	7/309	158/18870	0.0154635	0.129528	0.104276	ABCB1/ALDH1A1/GPX8/GSTM1/HBB/HBG1/PXDNL	7
BP	GO:0014910	regulation of smooth muscle cell migration	5/309	89/18870	0.015478	0.129528	0.104276	DDR2/FGF9/GNA13/IGFBP3/PDGFA	5
BP	GO:0046849	bone remodeling	5/309	89/18870	0.015478	0.129528	0.104276	ADRB2/LEPR/NOX4/PTN/TNFRSF11A	5
BP	GO:0010038	response to metal ion	12/309	359/18870	0.0156936	0.129528	0.104276	ANK3/B2M/CALM1/CASP8/CDKN1B/CLIC4/CYBB/KIT/LOXL2/MMP9/PRNP/SLC1A1	12
BP	GO:0002732	positive regulation of dendritic cell cytokine production	2/309	12/18870	0.015829	0.129528	0.104276	CLEC7A/KIT	2
BP	GO:0003183	mitral valve morphogenesis	2/309	12/18870	0.015829	0.129528	0.104276	AXIN2/TWIST1	2
BP	GO:0009174	pyrimidine ribonucleoside monophosphate biosynthetic process	2/309	12/18870	0.015829	0.129528	0.104276	CDA/CMPK1	2
BP	GO:0009437	carnitine metabolic process	2/309	12/18870	0.015829	0.129528	0.104276	CPT1A/SLC22A4	2
BP	GO:0010936	negative regulation of macrophage cytokine production	2/309	12/18870	0.015829	0.129528	0.104276	TGFB1/TWIST1	2
BP	GO:0022605	mammalian oogenesis stage	2/309	12/18870	0.015829	0.129528	0.104276	BMPR1B/TNFAIP6	2
BP	GO:0031293	membrane protein intracellular domain proteolysis	2/309	12/18870	0.015829	0.129528	0.104276	APH1A/TGFB1	2
BP	GO:0032817	regulation of natural killer cell proliferation	2/309	12/18870	0.015829	0.129528	0.104276	FCGR3A/IL15	2
BP	GO:0042117	monocyte activation	2/309	12/18870	0.015829	0.129528	0.104276	ADAM10/FN1	2
BP	GO:0051549	positive regulation of keratinocyte migration	2/309	12/18870	0.015829	0.129528	0.104276	FGF7/MMP9	2
BP	GO:0061309	cardiac neural crest cell development involved in outflow tract morphogenesis	2/309	12/18870	0.015829	0.129528	0.104276	EDNRA/TWIST1	2
BP	GO:0070672	response to interleukin-15	2/309	12/18870	0.015829	0.129528	0.104276	IL15/STAT3	2
BP	GO:0071236	cellular response to antibiotic	2/309	12/18870	0.015829	0.129528	0.104276	CDKN1B/PLA2G4A	2
BP	GO:0071493	cellular response to UV-B	2/309	12/18870	0.015829	0.129528	0.104276	HYAL1/MAP3K20	2
BP	GO:0098935	dendritic transport	2/309	12/18870	0.015829	0.129528	0.104276	HNRNPU/KIF5B	2
BP	GO:0106014	regulation of inflammatory response to wounding	2/309	12/18870	0.015829	0.129528	0.104276	IL33/STAT3	2
BP	GO:1901203	positive regulation of extracellular matrix assembly	2/309	12/18870	0.015829	0.129528	0.104276	PHLDB2/TGFB1	2
BP	GO:0015749	monosaccharide transmembrane transport	6/309	123/18870	0.0158345	0.129528	0.104276	EDNRA/GPC3/GRB10/OCLN/PPBP/PTPN11	6
BP	GO:0006826	iron ion transport	4/309	59/18870	0.0158526	0.129528	0.104276	B2M/FLVCR2/SLC39A14/STEAP3	4
BP	GO:0010718	positive regulation of epithelial to mesenchymal transition	4/309	59/18870	0.0158526	0.129528	0.104276	AXIN2/LOXL2/TGFB1/TWIST1	4
BP	GO:0032608	interferon-beta production	4/309	59/18870	0.0158526	0.129528	0.104276	IFIH1/ISG15/OAS2/PTPN11	4
BP	GO:0032648	regulation of interferon-beta production	4/309	59/18870	0.0158526	0.129528	0.104276	IFIH1/ISG15/OAS2/PTPN11	4
BP	GO:0050881	musculoskeletal movement	4/309	59/18870	0.0158526	0.129528	0.104276	DMD/HIPK2/KCNJ2/TNNT1	4
BP	GO:0051289	protein homotetramerization	4/309	59/18870	0.0158526	0.129528	0.104276	ALDH1A3/B2M/CTH/KCNJ2	4
BP	GO:0072523	purine-containing compound catabolic process	4/309	59/18870	0.0158526	0.129528	0.104276	NT5E/NUDT4/PDE1A/PDE7A	4
BP	GO:0002824	positive regulation of adaptive immune response based on somatic recombination of immune receptors built from immunoglobulin superfamily domains	6/309	124/18870	0.0164185	0.133235	0.10726	B2M/CLEC7A/MICB/PLA2G4A/TAP2/TGFB1	6
BP	GO:0072676	lymphocyte migration	6/309	124/18870	0.0164185	0.133235	0.10726	ADAM10/CCR7/CD200R1/CKLF/CXCL11/ECM1	6
BP	GO:0002063	chondrocyte development	3/309	33/18870	0.0165076	0.133235	0.10726	AXIN2/BMPR1B/ECM1	3
BP	GO:0006221	pyrimidine nucleotide biosynthetic process	3/309	33/18870	0.0165076	0.133235	0.10726	CDA/CMPK1/CMPK2	3
BP	GO:0042573	retinoic acid metabolic process	3/309	33/18870	0.0165076	0.133235	0.10726	ADH1B/ALDH1A3/CYP3A5	3
BP	GO:0045648	positive regulation of erythrocyte differentiation	3/309	33/18870	0.0165076	0.133235	0.10726	FOXO3/ISG15/STAT3	3
BP	GO:0001913	T cell mediated cytotoxicity	4/309	60/18870	0.0167719	0.133737	0.107665	B2M/CTSC/MICB/TAP2	4
BP	GO:0046324	regulation of glucose import	4/309	60/18870	0.0167719	0.133737	0.107665	GPC3/GRB10/OCLN/PTPN11	4
BP	GO:0050879	multicellular organismal movement	4/309	60/18870	0.0167719	0.133737	0.107665	DMD/HIPK2/KCNJ2/TNNT1	4
BP	GO:0060193	positive regulation of lipase activity	4/309	60/18870	0.0167719	0.133737	0.107665	EDNRA/ESR1/GNA13/KIT	4
BP	GO:0071384	cellular response to corticosteroid stimulus	4/309	60/18870	0.0167719	0.133737	0.107665	ANXA1/AXIN2/HNRNPU/RAN	4
BP	GO:0071709	membrane assembly	4/309	60/18870	0.0167719	0.133737	0.107665	ANK3/CHMP1B/NLGN4Y/NSFL1C	4
BP	GO:0051090	regulation of DNA-binding transcription factor activity	13/309	406/18870	0.0168443	0.134045	0.107913	ABRA/CLEC7A/DDR2/ESR1/FZD6/HIPK2/ID3/KIT/PRNP/STAT3/TFDP1/TGFB1/TNFRSF11A	13
BP	GO:0070098	chemokine-mediated signaling pathway	5/309	91/18870	0.0168939	0.134172	0.108015	CCR7/CXCL11/CXCL2/CXCL9/PPBP	5
BP	GO:0002698	negative regulation of immune effector process	6/309	125/18870	0.0170172	0.134344	0.108154	ANGPT1/ANXA1/BST2/IL33/TGFB1/TWIST1	6
BP	GO:0071675	regulation of mononuclear cell migration	6/309	125/18870	0.0170172	0.134344	0.108154	ADAM10/CCN3/CCR7/CD200R1/DUSP1/ECM1	6
BP	GO:0072089	stem cell proliferation	6/309	125/18870	0.0170172	0.134344	0.108154	ABCB1/AXIN2/FBLN1/FGF9/HNRNPU/TGFB1	6
BP	GO:0034655	nucleobase-containing compound catabolic process	15/309	496/18870	0.0171533	0.135053	0.108724	AXIN2/BTG2/CDA/CIRBP/CNOT8/EIF3E/HBS1L/HNRNPU/NT5E/NUDT4/OAS2/PDE1A/PDE7A/PUM2/TENT5A	15
BP	GO:0019058	viral life cycle	11/309	321/18870	0.0171749	0.135053	0.108724	BST2/CHMP1B/CXADR/IFI27/IFIH1/ISG15/LAMP1/LY6E/MX1/OAS2/STOM	11
BP	GO:0022411	cellular component disassembly	15/309	497/18870	0.0174342	0.135591	0.109157	ACTN2/ADAM10/ADRB2/CALM1/CHMP1B/CTTN/DDR2/DNAJC6/HBS1L/KIF5B/MAP1B/MMP9/SNX30/TGFB1/WDR1	15
BP	GO:0048592	eye morphogenesis	7/309	162/18870	0.0175041	0.135591	0.109157	ALDH1A3/EFEMP1/FAT1/HIPK2/SLC1A1/STAT3/TWIST1	7
BP	GO:0051147	regulation of muscle cell differentiation	7/309	162/18870	0.0175041	0.135591	0.109157	CCN3/CTH/FGF9/FZD7/HOPX/KIT/TGFB1	7
BP	GO:0071248	cellular response to metal ion	8/309	200/18870	0.0175082	0.135591	0.109157	ANK3/B2M/CDKN1B/CLIC4/CYBB/MMP9/PRNP/SLC1A1	8
BP	GO:0002688	regulation of leukocyte chemotaxis	6/309	126/18870	0.0176308	0.135591	0.109157	ADAM10/CCN3/CCR7/DUSP1/PTN/TNFAIP6	6
BP	GO:0001738	morphogenesis of a polarized epithelium	5/309	92/18870	0.0176331	0.135591	0.109157	FAT1/FZD6/FZD7/GPC3/WDR1	5
BP	GO:0030516	regulation of axon extension	5/309	92/18870	0.0176331	0.135591	0.109157	CTTN/FN1/IFRD1/MAP1B/NTN1	5
BP	GO:0140747	regulation of ncRNA transcription	5/309	92/18870	0.0176331	0.135591	0.109157	ESR1/FOXO3/STAT3/TGFB1/TWIST1	5
BP	GO:0031113	regulation of microtubule polymerization	4/309	61/18870	0.0177238	0.135591	0.109157	CDKN1B/DYRK1A/MAP1B/OCLN	4
BP	GO:0032092	positive regulation of protein binding	4/309	61/18870	0.0177238	0.135591	0.109157	B2M/HIPK2/MMP9/RAN	4
BP	GO:0060350	endochondral bone morphogenesis	4/309	61/18870	0.0177238	0.135591	0.109157	AXIN2/BMPR1B/COL3A1/NAB1	4
BP	GO:0002828	regulation of type 2 immune response	3/309	34/18870	0.0178902	0.135591	0.109157	ANXA1/ECM1/IL33	3
BP	GO:0006026	aminoglycan catabolic process	3/309	34/18870	0.0178902	0.135591	0.109157	GUSB/HYAL1/TGFB1	3
BP	GO:0007431	salivary gland development	3/309	34/18870	0.0178902	0.135591	0.109157	FGF7/PDGFA/TGFB1	3
BP	GO:0035025	positive regulation of Rho protein signal transduction	3/309	34/18870	0.0178902	0.135591	0.109157	ABRA/COL3A1/F2RL2	3
BP	GO:0046825	regulation of protein export from nucleus	3/309	34/18870	0.0178902	0.135591	0.109157	BARD1/IFI27/PTPN11	3
BP	GO:0070293	renal absorption	3/309	34/18870	0.0178902	0.135591	0.109157	EDNRA/HBB/KIRREL1	3
BP	GO:0002274	myeloid leukocyte activation	9/309	241/18870	0.018171	0.135591	0.109157	ADAM10/ANXA1/CTSC/FCGR3A/FN1/IL15/IL33/KIT/PLA2G4A	9
BP	GO:0042445	hormone metabolic process	9/309	241/18870	0.018171	0.135591	0.109157	ADAM10/ADH1B/ALDH1A1/ALDH1A3/CPE/CTSZ/CYP3A5/ESR1/PTPN11	9
BP	GO:0045185	maintenance of protein location	5/309	93/18870	0.0183934	0.135591	0.109157	ANK3/BARD1/HNRNPU/INSIG1/SKP1	5
BP	GO:0055006	cardiac cell development	5/309	93/18870	0.0183934	0.135591	0.109157	ACTN2/CXADR/HNRNPU/MYO18B/NEB	5
BP	GO:1904705	regulation of vascular associated smooth muscle cell proliferation	5/309	93/18870	0.0183934	0.135591	0.109157	CDKN1B/DDR2/FGF9/GNA13/MMP9	5
BP	GO:0003174	mitral valve development	2/309	13/18870	0.0185068	0.135591	0.109157	AXIN2/TWIST1	2
BP	GO:0009133	nucleoside diphosphate biosynthetic process	2/309	13/18870	0.0185068	0.135591	0.109157	CMPK1/CMPK2	2
BP	GO:0015838	amino-acid betaine transport	2/309	13/18870	0.0185068	0.135591	0.109157	SLC16A9/SLC22A4	2
BP	GO:0018158	protein oxidation	2/309	13/18870	0.0185068	0.135591	0.109157	LOX/LOXL2	2
BP	GO:0030836	positive regulation of actin filament depolymerization	2/309	13/18870	0.0185068	0.135591	0.109157	ACTN2/WDR1	2
BP	GO:0031272	regulation of pseudopodium assembly	2/309	13/18870	0.0185068	0.135591	0.109157	CCR7/KIT	2
BP	GO:0031274	positive regulation of pseudopodium assembly	2/309	13/18870	0.0185068	0.135591	0.109157	CCR7/KIT	2
BP	GO:0032306	regulation of prostaglandin secretion	2/309	13/18870	0.0185068	0.135591	0.109157	PLA2G4A/TNFRSF11A	2
BP	GO:0032308	positive regulation of prostaglandin secretion	2/309	13/18870	0.0185068	0.135591	0.109157	PLA2G4A/TNFRSF11A	2
BP	GO:0048680	positive regulation of axon regeneration	2/309	13/18870	0.0185068	0.135591	0.109157	PTN/PUM2	2
BP	GO:0070572	positive regulation of neuron projection regeneration	2/309	13/18870	0.0185068	0.135591	0.109157	PTN/PUM2	2
BP	GO:1900272	negative regulation of long-term synaptic potentiation	2/309	13/18870	0.0185068	0.135591	0.109157	PRNP/PTN	2
BP	GO:1901862	negative regulation of muscle tissue development	2/309	13/18870	0.0185068	0.135591	0.109157	TGFB1/TWIST1	2
BP	GO:1905065	positive regulation of vascular associated smooth muscle cell differentiation	2/309	13/18870	0.0185068	0.135591	0.109157	CTH/KIT	2
BP	GO:1905244	regulation of modification of synaptic structure	2/309	13/18870	0.0185068	0.135591	0.109157	CTTNBP2/RHOB	2
BP	GO:0050769	positive regulation of neurogenesis	9/309	242/18870	0.018612	0.136111	0.109576	FN1/IL33/IL6ST/KIT/MAP1B/NTN1/PTN/TGFB1/VCAN	9
BP	GO:0022617	extracellular matrix disassembly	4/309	62/18870	0.0187088	0.136317	0.109742	ADAM10/DDR2/MMP9/TGFB1	4
BP	GO:1903053	regulation of extracellular matrix organization	4/309	62/18870	0.0187088	0.136317	0.109742	AXIN2/DDR2/PHLDB2/TGFB1	4
BP	GO:0097237	cellular response to toxic substance	6/309	128/18870	0.0189032	0.137481	0.110678	ALDH1A1/GPX8/GSTM1/HBB/HBG1/PXDNL	6
BP	GO:0001763	morphogenesis of a branching structure	8/309	203/18870	0.0189646	0.137675	0.110835	CLIC4/CTSZ/EDNRA/ESR1/FGF7/GNA13/GPC3/PDGFA	8
BP	GO:0002237	response to molecule of bacterial origin	12/309	369/18870	0.0190259	0.137868	0.11099	B2M/CASP8/CCR7/CMPK2/CXCL11/CXCL2/CXCL9/GBP3/MMP9/PPBP/TAP2/TNFRSF11A	12
BP	GO:0046785	microtubule polymerization	5/309	94/18870	0.019175	0.138443	0.111453	CDKN1B/CSNK1D/DYRK1A/MAP1B/OCLN	5
BP	GO:0071229	cellular response to acid chemical	5/309	94/18870	0.019175	0.138443	0.111453	COL1A2/COL3A1/CYBB/KLF2/LAMTOR3	5
BP	GO:0009119	ribonucleoside metabolic process	3/309	35/18870	0.0193354	0.138798	0.111739	CDA/NT5E/PRTFDC1	3
BP	GO:0070633	transepithelial transport	3/309	35/18870	0.0193354	0.138798	0.111739	ABCB1/CXADR/SLC1A1	3
BP	GO:0086004	regulation of cardiac muscle cell contraction	3/309	35/18870	0.0193354	0.138798	0.111739	ANK2/CTNNA3/KCNJ2	3
BP	GO:0032535	regulation of cellular component size	12/309	370/18870	0.0193861	0.138798	0.111739	ACTN2/ARPC5/CCR7/CTTN/FN1/IFRD1/KIRREL1/MAP1B/NEB/NTN1/PUM2/WDR1	12
BP	GO:0060485	mesenchyme development	11/309	327/18870	0.0194056	0.138798	0.111739	ACTA1/AXIN2/EDNRA/EPHA3/FGF9/FN1/LOXL2/PHLDB2/S100A4/TGFB1/TWIST1	11
BP	GO:0051347	positive regulation of transferase activity	13/309	414/18870	0.0194365	0.138798	0.111739	ADRB2/ANGPT1/AXIN2/CALM1/CCR7/DDR2/KIT/NOX4/PDGFA/PRNP/SKP1/TGFB1/TNFRSF11A	13
BP	GO:0032271	regulation of protein polymerization	8/309	204/18870	0.0194687	0.138798	0.111739	ARPC5/CCR7/CDKN1B/CTTN/DYRK1A/KIRREL1/MAP1B/OCLN	8
BP	GO:0016055	Wnt signaling pathway	14/309	459/18870	0.019574	0.139298	0.112141	AXIN2/CPE/CSNK1D/DIXDC1/EDNRA/FGF9/FZD6/FZD7/GPC3/GRB10/SOST/TBL1XR1/TGFB1/UBE2B	14
BP	GO:1990874	vascular associated smooth muscle cell proliferation	5/309	95/18870	0.019978	0.141919	0.114252	CDKN1B/DDR2/FGF9/GNA13/MMP9	5
BP	GO:0198738	cell-cell signaling by wnt	14/309	461/18870	0.020232	0.143333	0.11539	AXIN2/CPE/CSNK1D/DIXDC1/EDNRA/FGF9/FZD6/FZD7/GPC3/GRB10/SOST/TBL1XR1/TGFB1/UBE2B	14
BP	GO:0030509	BMP signaling pathway	7/309	167/18870	0.0203129	0.143333	0.11539	BMPR1B/FSTL3/GPC3/HIPK2/SOST/TNFAIP6/USP9Y	7
BP	GO:0048639	positive regulation of developmental growth	7/309	167/18870	0.0203129	0.143333	0.11539	AGRN/FGF9/FN1/HOPX/MAP1B/NTN1/PUM2	7
BP	GO:0010721	negative regulation of cell development	10/309	287/18870	0.0203215	0.143333	0.11539	ANXA1/B2M/BTG2/FSTL3/IFRD1/MCF2/NTN1/PTN/TMEM176A/TNFAIP6	10
BP	GO:0048863	stem cell differentiation	9/309	246/18870	0.0204541	0.143956	0.115892	EDNRA/ESR1/FN1/HNRNPU/KIT/KRT14/PTN/STAT3/TWIST1	9
BP	GO:1903706	regulation of hemopoiesis	13/309	417/18870	0.0204823	0.143956	0.115892	ANXA1/B2M/CASP8/FOXO3/FSTL3/IL15/ISG15/LOX/PTN/STAT3/TGFB1/TMEM176A/TNFAIP6	13
BP	GO:0051251	positive regulation of lymphocyte activation	11/309	330/18870	0.0205983	0.144075	0.115987	ANXA1/B2M/CCR7/CLEC7A/FCGR3A/FOXO3/IL15/IL6ST/LAMP1/PTPN11/TGFB1	11
BP	GO:0044091	membrane biogenesis	4/309	64/18870	0.0207789	0.144075	0.115987	ANK3/CHMP1B/NLGN4Y/NSFL1C	4
BP	GO:0001910	regulation of leukocyte mediated cytotoxicity	5/309	96/18870	0.0208029	0.144075	0.115987	B2M/LAMP1/MICB/TAP2/TGFB1	5
BP	GO:0034109	homotypic cell-cell adhesion	5/309	96/18870	0.0208029	0.144075	0.115987	ANK3/CTNNA3/CXADR/HBB/IL6ST	5
BP	GO:0014808	release of sequestered calcium ion into cytosol by sarcoplasmic reticulum	3/309	36/18870	0.0208433	0.144075	0.115987	ANK2/CALM1/DMD	3
BP	GO:0016486	peptide hormone processing	3/309	36/18870	0.0208433	0.144075	0.115987	ADAM10/CPE/CTSZ	3
BP	GO:0031112	positive regulation of microtubule polymerization or depolymerization	3/309	36/18870	0.0208433	0.144075	0.115987	CDKN1B/MAP1B/OCLN	3
BP	GO:0050792	regulation of viral process	7/309	168/18870	0.0209103	0.144075	0.115987	BST2/IFIH1/ISG15/LY6E/MX1/OAS2/STOM	7
BP	GO:0051168	nuclear export	7/309	168/18870	0.0209103	0.144075	0.115987	BARD1/CDKN1B/IFI27/PTPN11/RAN/RANBP2/TGFB1	7
BP	GO:1990845	adaptive thermogenesis	7/309	168/18870	0.0209103	0.144075	0.115987	ADRB2/ALDH1A1/GRB10/HNRNPU/IL15/LEPR/NPR3	7
BP	GO:0072329	monocarboxylic acid catabolic process	6/309	131/18870	0.0209272	0.144075	0.115987	ABHD3/AIG1/ALDH1L2/CPT1A/CYP4F3/TWIST1	6
BP	GO:0022604	regulation of cell morphogenesis	9/309	247/18870	0.0209345	0.144075	0.115987	ANXA1/ARHGAP15/COCH/FGD2/FN1/GNA13/KIT/RHOU/WDR1	9
BP	GO:0002524	hypersensitivity	2/309	14/18870	0.0213605	0.144996	0.116729	CCR7/FCGR3A	2
BP	GO:0006047	UDP-N-acetylglucosamine metabolic process	2/309	14/18870	0.0213605	0.144996	0.116729	GFPT1/GNPDA2	2
BP	GO:0009214	cyclic nucleotide catabolic process	2/309	14/18870	0.0213605	0.144996	0.116729	PDE1A/PDE7A	2
BP	GO:0030213	hyaluronan biosynthetic process	2/309	14/18870	0.0213605	0.144996	0.116729	HYAL1/TGFB1	2
BP	GO:0035791	platelet-derived growth factor receptor-beta signaling pathway	2/309	14/18870	0.0213605	0.144996	0.116729	LOX/PDGFA	2
BP	GO:0036151	phosphatidylcholine acyl-chain remodeling	2/309	14/18870	0.0213605	0.144996	0.116729	LPCAT2/PLA2G4A	2
BP	GO:0050667	homocysteine metabolic process	2/309	14/18870	0.0213605	0.144996	0.116729	CTH/NOX4	2
BP	GO:0051547	regulation of keratinocyte migration	2/309	14/18870	0.0213605	0.144996	0.116729	FGF7/MMP9	2
BP	GO:0031032	actomyosin structure organization	8/309	208/18870	0.0215812	0.146244	0.117734	ACTA1/ACTN2/LIMCH1/MYO18B/NEB/PHLDB2/TNNT1/WDR1	8
BP	GO:0045668	negative regulation of osteoblast differentiation	4/309	65/18870	0.0218646	0.14741	0.118672	AXIN2/ID3/TNFAIP6/TWIST1	4
BP	GO:0048255	mRNA stabilization	4/309	65/18870	0.0218646	0.14741	0.118672	AXIN2/CIRBP/HNRNPU/TENT5A	4
BP	GO:1902808	positive regulation of cell cycle G1/S phase transition	4/309	65/18870	0.0218646	0.14741	0.118672	ANXA1/DDR2/HYAL1/TFDP1	4
BP	GO:0048593	camera-type eye morphogenesis	6/309	133/18870	0.0223552	0.148591	0.119622	ALDH1A3/FAT1/HIPK2/SLC1A1/STAT3/TWIST1	6
BP	GO:0009132	nucleoside diphosphate metabolic process	3/309	37/18870	0.0224139	0.148591	0.119622	CMPK1/CMPK2/NT5E	3
BP	GO:0010863	positive regulation of phospholipase C activity	3/309	37/18870	0.0224139	0.148591	0.119622	EDNRA/ESR1/KIT	3
BP	GO:0031076	embryonic camera-type eye development	3/309	37/18870	0.0224139	0.148591	0.119622	ALDH1A3/HIPK2/TWIST1	3
BP	GO:0043243	positive regulation of protein-containing complex disassembly	3/309	37/18870	0.0224139	0.148591	0.119622	ACTN2/ADRB2/WDR1	3
BP	GO:0045773	positive regulation of axon extension	3/309	37/18870	0.0224139	0.148591	0.119622	FN1/MAP1B/NTN1	3
BP	GO:0046326	positive regulation of glucose import	3/309	37/18870	0.0224139	0.148591	0.119622	GPC3/OCLN/PTPN11	3
BP	GO:0046677	response to antibiotic	3/309	37/18870	0.0224139	0.148591	0.119622	CDKN1B/HYAL1/PLA2G4A	3
BP	GO:1901381	positive regulation of potassium ion transmembrane transport	3/309	37/18870	0.0224139	0.148591	0.119622	ACTN2/ANK2/KCNJ2	3
BP	GO:1903514	release of sequestered calcium ion into cytosol by endoplasmic reticulum	3/309	37/18870	0.0224139	0.148591	0.119622	ANK2/CALM1/DMD	3
BP	GO:0008593	regulation of Notch signaling pathway	5/309	98/18870	0.0225185	0.149035	0.11998	ADAM10/CCN3/IL6ST/KIT/STAT3	5
BP	GO:0019722	calcium-mediated signaling	8/309	210/18870	0.0226962	0.149712	0.120525	ANK2/CALM1/CCR7/CLEC7A/DMD/FCGR3A/NUDT4/PRNP	8
BP	GO:0045732	positive regulation of protein catabolic process	8/309	210/18870	0.0226962	0.149712	0.120525	AXIN2/BARD1/CDKN1B/CSNK1D/GPC3/IER3/IL33/ZFAND2A	8
BP	GO:0030219	megakaryocyte differentiation	4/309	66/18870	0.0229844	0.151361	0.121853	KIT/LOX/MAF/PTPN11	4
BP	GO:0070371	ERK1 and ERK2 cascade	11/309	336/18870	0.0231448	0.152006	0.122372	ANGPT1/CCR7/FBLN1/FN1/GPBAR1/GRB10/NOX4/PDGFA/PTPN11/TGFB1/TNFRSF11A	11
BP	GO:0002460	adaptive immune response based on somatic recombination of immune receptors built from immunoglobulin superfamily domains	12/309	380/18870	0.0232746	0.152006	0.122372	ANXA1/B2M/CLEC7A/CTSC/FCGR3A/IL33/KDM5D/MICB/PLA2G4A/STAT3/TAP2/TGFB1	12
BP	GO:0006942	regulation of striated muscle contraction	5/309	99/18870	0.0234096	0.152006	0.122372	ANK2/CALM1/CTNNA3/DMD/KCNJ2	5
BP	GO:0016054	organic acid catabolic process	9/309	252/18870	0.0234591	0.152006	0.122372	ABHD3/AIG1/ALDH1L2/CPT1A/CYP4F3/ENOSF1/GNPDA2/HNMT/TWIST1	9
BP	GO:0046395	carboxylic acid catabolic process	9/309	252/18870	0.0234591	0.152006	0.122372	ABHD3/AIG1/ALDH1L2/CPT1A/CYP4F3/ENOSF1/GNPDA2/HNMT/TWIST1	9
BP	GO:0001818	negative regulation of cytokine production	12/309	381/18870	0.0236929	0.152006	0.122372	ANGPT1/ANXA1/BST2/CCR7/CD200R1/FN1/IL33/KLF2/PRNP/PTPN11/TGFB1/TWIST1	12
BP	GO:0003180	aortic valve morphogenesis	3/309	38/18870	0.0240474	0.152006	0.122372	AXIN2/TGFB1/TWIST1	3
BP	GO:0010737	protein kinase A signaling	3/309	38/18870	0.0240474	0.152006	0.122372	ADRB2/EDNRA/PRKACB	3
BP	GO:0045429	positive regulation of nitric oxide biosynthetic process	3/309	38/18870	0.0240474	0.152006	0.122372	CLEC7A/HBB/KLF2	3
BP	GO:0060306	regulation of membrane repolarization	3/309	38/18870	0.0240474	0.152006	0.122372	ANK2/KCNJ2/WDR1	3
BP	GO:0086091	regulation of heart rate by cardiac conduction	3/309	38/18870	0.0240474	0.152006	0.122372	ANK2/CTNNA3/KCNJ2	3
BP	GO:0070613	regulation of protein processing	4/309	67/18870	0.0241384	0.152006	0.122372	CTSZ/GAS1/PRKACB/PRNP	4
BP	GO:0000041	transition metal ion transport	5/309	100/18870	0.0243233	0.152006	0.122372	B2M/FLVCR2/SLC1A1/SLC39A14/STEAP3	5
BP	GO:0018107	peptidyl-threonine phosphorylation	5/309	100/18870	0.0243233	0.152006	0.122372	CALM1/DYRK1A/HIPK2/HIPK3/TGFB1	5
BP	GO:0001787	natural killer cell proliferation	2/309	15/18870	0.0243837	0.152006	0.122372	FCGR3A/IL15	2
BP	GO:0010649	regulation of cell communication by electrical coupling	2/309	15/18870	0.0243837	0.152006	0.122372	ANK3/CALM1	2
BP	GO:0010763	positive regulation of fibroblast migration	2/309	15/18870	0.0243837	0.152006	0.122372	DDR2/TGFB1	2
BP	GO:0010889	regulation of sequestering of triglyceride	2/309	15/18870	0.0243837	0.152006	0.122372	ABHD5/OSBPL11	2
BP	GO:0015670	carbon dioxide transport	2/309	15/18870	0.0243837	0.152006	0.122372	HBB/HBG1	2
BP	GO:0015671	oxygen transport	2/309	15/18870	0.0243837	0.152006	0.122372	HBB/HBG1	2
BP	GO:0038065	collagen-activated signaling pathway	2/309	15/18870	0.0243837	0.152006	0.122372	COL4A3/DDR2	2
BP	GO:0042308	negative regulation of protein import into nucleus	2/309	15/18870	0.0243837	0.152006	0.122372	ANGPT1/RAB23	2
BP	GO:0043518	negative regulation of DNA damage response, signal transduction by p53 class mediator	2/309	15/18870	0.0243837	0.152006	0.122372	DYRK1A/TWIST1	2
BP	GO:0046049	UMP metabolic process	2/309	15/18870	0.0243837	0.152006	0.122372	CDA/CMPK1	2
BP	GO:0046321	positive regulation of fatty acid oxidation	2/309	15/18870	0.0243837	0.152006	0.122372	CPT1A/TWIST1	2
BP	GO:0046348	amino sugar catabolic process	2/309	15/18870	0.0243837	0.152006	0.122372	ALDH1A1/GNPDA2	2
BP	GO:0060148	positive regulation of post-transcriptional gene silencing	2/309	15/18870	0.0243837	0.152006	0.122372	PUM2/TGFB1	2
BP	GO:0061307	cardiac neural crest cell differentiation involved in heart development	2/309	15/18870	0.0243837	0.152006	0.122372	EDNRA/TWIST1	2
BP	GO:0061308	cardiac neural crest cell development involved in heart development	2/309	15/18870	0.0243837	0.152006	0.122372	EDNRA/TWIST1	2
BP	GO:0071639	positive regulation of monocyte chemotactic protein-1 production	2/309	15/18870	0.0243837	0.152006	0.122372	CLEC7A/TWIST1	2
BP	GO:1900370	positive regulation of post-transcriptional gene silencing by RNA	2/309	15/18870	0.0243837	0.152006	0.122372	PUM2/TGFB1	2
BP	GO:2000052	positive regulation of non-canonical Wnt signaling pathway	2/309	15/18870	0.0243837	0.152006	0.122372	CSNK1D/GPC3	2
BP	GO:2000637	positive regulation of miRNA-mediated gene silencing	2/309	15/18870	0.0243837	0.152006	0.122372	PUM2/TGFB1	2
BP	GO:2000651	positive regulation of sodium ion transmembrane transporter activity	2/309	15/18870	0.0243837	0.152006	0.122372	ANK3/DMD	2
BP	GO:0002702	positive regulation of production of molecular mediator of immune response	6/309	136/18870	0.0246181	0.152748	0.122969	B2M/CLEC7A/IL33/KIT/LACC1/TGFB1	6
BP	GO:0034219	carbohydrate transmembrane transport	6/309	136/18870	0.0246181	0.152748	0.122969	EDNRA/GPC3/GRB10/OCLN/PPBP/PTPN11	6
BP	GO:0051209	release of sequestered calcium ion into cytosol	6/309	136/18870	0.0246181	0.152748	0.122969	ANK2/CALM1/CCR7/CXCL11/CXCL9/DMD	6
BP	GO:0043410	positive regulation of MAPK cascade	14/309	474/18870	0.0249245	0.154407	0.124305	ADRB2/ANGPT1/CCR7/FZD7/GPBAR1/HIPK2/IGFBP3/KIT/LAMTOR3/NOX4/PDGFA/PTPN11/TGFB1/TNFRSF11A	14
BP	GO:0051259	protein complex oligomerization	9/309	255/18870	0.0250743	0.155094	0.124858	ALDH1A3/B2M/COL1A2/CTH/IFIH1/ISG15/KCNJ2/KCNS3/PRNP	9
BP	GO:0016925	protein sumoylation	4/309	68/18870	0.0253269	0.155685	0.125334	GNL3L/IFIH1/RANBP2/UBA2	4
BP	GO:0034394	protein localization to cell surface	4/309	68/18870	0.0253269	0.155685	0.125334	ACTN2/ANGPT1/ANK2/FGF7	4
BP	GO:0035567	non-canonical Wnt signaling pathway	4/309	68/18870	0.0253269	0.155685	0.125334	CSNK1D/FZD6/FZD7/GPC3	4
BP	GO:0042987	amyloid precursor protein catabolic process	4/309	68/18870	0.0253269	0.155685	0.125334	ADAM10/APH1A/DYRK1A/PRNP	4
BP	GO:0051283	negative regulation of sequestering of calcium ion	6/309	137/18870	0.0254052	0.155685	0.125334	ANK2/CALM1/CCR7/CXCL11/CXCL9/DMD	6
BP	GO:1904375	regulation of protein localization to cell periphery	6/309	137/18870	0.0254052	0.155685	0.125334	ADAM10/EPHA3/KIF5B/LYPLA1/PRNP/TGFB1	6
BP	GO:0045927	positive regulation of growth	9/309	256/18870	0.0256299	0.156073	0.125646	ADAM10/AGRN/FGF9/FN1/HOPX/HYAL1/MAP1B/NTN1/PUM2	9
BP	GO:0010762	regulation of fibroblast migration	3/309	39/18870	0.0257435	0.156073	0.125646	DDR2/GNA13/TGFB1	3
BP	GO:0043550	regulation of lipid kinase activity	3/309	39/18870	0.0257435	0.156073	0.125646	CCR7/KIT/TGFB1	3
BP	GO:0099622	cardiac muscle cell membrane repolarization	3/309	39/18870	0.0257435	0.156073	0.125646	ANK2/KCNJ2/WDR1	3
BP	GO:0140448	signaling receptor ligand precursor processing	3/309	39/18870	0.0257435	0.156073	0.125646	ADAM10/CPE/CTSZ	3
BP	GO:1900274	regulation of phospholipase C activity	3/309	39/18870	0.0257435	0.156073	0.125646	EDNRA/ESR1/KIT	3
BP	GO:1904407	positive regulation of nitric oxide metabolic process	3/309	39/18870	0.0257435	0.156073	0.125646	CLEC7A/HBB/KLF2	3
BP	GO:0010634	positive regulation of epithelial cell migration	7/309	176/18870	0.0261343	0.1582	0.127359	ANGPT1/ANXA1/FGF7/HYAL1/MMP9/RHOB/TGFB1	7
BP	GO:0006892	post-Golgi vesicle-mediated transport	5/309	102/18870	0.0262187	0.158469	0.127575	ANK3/AP3S2/LAMP1/LYPLA1/RP2	5
BP	GO:0016032	viral process	13/309	432/18870	0.0263552	0.159053	0.128045	BST2/CANX/CHMP1B/CXADR/IFI27/IFIH1/ISG15/LAMP1/LY6E/MX1/OAS2/RAN/STOM	13
BP	GO:0001912	positive regulation of leukocyte mediated cytotoxicity	4/309	69/18870	0.0265502	0.159583	0.128472	B2M/LAMP1/MICB/TAP2	4
BP	GO:0050918	positive chemotaxis	4/309	69/18870	0.0265502	0.159583	0.128472	ANGPT1/F3/FGF7/S100A4	4
BP	GO:0007249	canonical NF-kappaB signal transduction	10/309	300/18870	0.0265637	0.159583	0.128472	ANGPT1/BST2/CASP8/CCR7/CLEC7A/CTH/ECM1/EDNRA/ESR1/S100A4	10
BP	GO:0001764	neuron migration	7/309	177/18870	0.0268445	0.159807	0.128652	COL3A1/GFRA3/LRP12/MAP1B/NTN1/STAT3/TWIST1	7
BP	GO:0035265	organ growth	7/309	177/18870	0.0268445	0.159807	0.128652	DDR2/ECM1/ESR1/FGF7/FGF9/LEPR/PTPN11	7
BP	GO:0043010	camera-type eye development	11/309	344/18870	0.026889	0.159807	0.128652	ALDH1A3/BMPR1B/CDKN1B/CLIC4/EFEMP1/FAT1/HIPK2/MAF/SLC1A1/STAT3/TWIST1	11
BP	GO:0071805	potassium ion transmembrane transport	8/309	217/18870	0.0269181	0.159807	0.128652	ABCC9/ACTN2/ANK2/ANK3/KCNJ2/KCNK1/KCNS3/PRNP	8
BP	GO:0051282	regulation of sequestering of calcium ion	6/309	139/18870	0.0270293	0.159807	0.128652	ANK2/CALM1/CCR7/CXCL11/CXCL9/DMD	6
BP	GO:0060048	cardiac muscle contraction	6/309	139/18870	0.0270293	0.159807	0.128652	ABCC9/ANK2/CALM1/CTNNA3/DMD/KCNJ2	6
BP	GO:0045639	positive regulation of myeloid cell differentiation	5/309	103/18870	0.0272008	0.159807	0.128652	CASP8/FOXO3/ISG15/STAT3/TGFB1	5
BP	GO:0001916	positive regulation of T cell mediated cytotoxicity	3/309	40/18870	0.0275023	0.159807	0.128652	B2M/MICB/TAP2	3
BP	GO:0070374	positive regulation of ERK1 and ERK2 cascade	8/309	218/18870	0.0275628	0.159807	0.128652	ANGPT1/CCR7/GPBAR1/NOX4/PDGFA/PTPN11/TGFB1/TNFRSF11A	8
BP	GO:0003214	cardiac left ventricle morphogenesis	2/309	16/18870	0.0275701	0.159807	0.128652	CPE/EDNRA	2
BP	GO:0006206	pyrimidine nucleobase metabolic process	2/309	16/18870	0.0275701	0.159807	0.128652	CDA/CMPK1	2
BP	GO:0006577	amino-acid betaine metabolic process	2/309	16/18870	0.0275701	0.159807	0.128652	CPT1A/SLC22A4	2
BP	GO:0006878	intracellular copper ion homeostasis	2/309	16/18870	0.0275701	0.159807	0.128652	ARF1/PRNP	2
BP	GO:0009130	pyrimidine nucleoside monophosphate biosynthetic process	2/309	16/18870	0.0275701	0.159807	0.128652	CDA/CMPK1	2
BP	GO:0009173	pyrimidine ribonucleoside monophosphate metabolic process	2/309	16/18870	0.0275701	0.159807	0.128652	CDA/CMPK1	2
BP	GO:0010715	regulation of extracellular matrix disassembly	2/309	16/18870	0.0275701	0.159807	0.128652	DDR2/TGFB1	2
BP	GO:0031269	pseudopodium assembly	2/309	16/18870	0.0275701	0.159807	0.128652	CCR7/KIT	2
BP	GO:0031645	negative regulation of nervous system process	2/309	16/18870	0.0275701	0.159807	0.128652	CCN3/CTSC	2
BP	GO:0032930	positive regulation of superoxide anion generation	2/309	16/18870	0.0275701	0.159807	0.128652	CLEC7A/TGFB1	2
BP	GO:0034112	positive regulation of homotypic cell-cell adhesion	2/309	16/18870	0.0275701	0.159807	0.128652	ANK3/IL6ST	2
BP	GO:0043584	nose development	2/309	16/18870	0.0275701	0.159807	0.128652	ALDH1A3/SMCHD1	2
BP	GO:0045651	positive regulation of macrophage differentiation	2/309	16/18870	0.0275701	0.159807	0.128652	CASP8/TGFB1	2
BP	GO:0090136	epithelial cell-cell adhesion	2/309	16/18870	0.0275701	0.159807	0.128652	CCN3/KIT	2
BP	GO:1903798	regulation of miRNA processing	2/309	16/18870	0.0275701	0.159807	0.128652	STAT3/TGFB1	2
BP	GO:0001736	establishment of planar polarity	4/309	70/18870	0.0278083	0.159807	0.128652	FZD6/FZD7/GPC3/WDR1	4
BP	GO:0007164	establishment of tissue polarity	4/309	70/18870	0.0278083	0.159807	0.128652	FZD6/FZD7/GPC3/WDR1	4
BP	GO:0030514	negative regulation of BMP signaling pathway	4/309	70/18870	0.0278083	0.159807	0.128652	FSTL3/HIPK2/SOST/TNFAIP6	4
BP	GO:0032922	circadian regulation of gene expression	4/309	70/18870	0.0278083	0.159807	0.128652	CSNK1D/GFPT1/HNRNPU/ID3	4
BP	GO:0046847	filopodium assembly	4/309	70/18870	0.0278083	0.159807	0.128652	AGRN/CCR7/DPYSL3/FGD2	4
BP	GO:0048662	negative regulation of smooth muscle cell proliferation	4/309	70/18870	0.0278083	0.159807	0.128652	CDKN1B/GNA13/IGFBP3/OGN	4
BP	GO:0071902	positive regulation of protein serine/threonine kinase activity	6/309	140/18870	0.0278665	0.15991	0.128735	ADRB2/CALM1/KIT/PDGFA/TGFB1/TNFRSF11A	6
BP	GO:0045785	positive regulation of cell adhesion	14/309	482/18870	0.028189	0.161527	0.130037	ABI3BP/ANGPT1/ANK3/ANXA1/B2M/CCR7/ECM2/FN1/FOXO3/FSTL3/HYAL1/IL15/IL6ST/PTPN11	14
BP	GO:0071772	response to BMP	7/309	179/18870	0.0283042	0.161721	0.130193	BMPR1B/FSTL3/GPC3/HIPK2/SOST/TNFAIP6/USP9Y	7
BP	GO:0071773	cellular response to BMP stimulus	7/309	179/18870	0.0283042	0.161721	0.130193	BMPR1B/FSTL3/GPC3/HIPK2/SOST/TNFAIP6/USP9Y	7
BP	GO:0001701	in utero embryonic development	12/309	392/18870	0.028667	0.163558	0.131672	ADAM10/ANGPT1/CASP8/COL3A1/EDNRA/GNA13/HOPX/KLF2/MYO18B/TBL1XR1/TWIST1/UBE2B	12
BP	GO:0001101	response to acid chemical	6/309	141/18870	0.0287207	0.16363	0.13173	CDKN1B/COL1A2/COL3A1/CYBB/KLF2/LAMTOR3	6
BP	GO:0002548	monocyte chemotaxis	4/309	71/18870	0.0291014	0.163775	0.131846	ANXA1/CCN3/DUSP1/TNFRSF11A	4
BP	GO:0042698	ovulation cycle	4/309	71/18870	0.0291014	0.163775	0.131846	BMPR1B/ESR1/PTN/TNFAIP6	4
BP	GO:0048002	antigen processing and presentation of peptide antigen	4/309	71/18870	0.0291014	0.163775	0.131846	B2M/ERAP2/MICB/TAP2	4
BP	GO:0048488	synaptic vesicle endocytosis	4/309	71/18870	0.0291014	0.163775	0.131846	AP3S2/CANX/DNAJC6/NLGN4Y	4
BP	GO:1903317	regulation of protein maturation	4/309	71/18870	0.0291014	0.163775	0.131846	CTSZ/GAS1/PRKACB/PRNP	4
BP	GO:0048762	mesenchymal cell differentiation	9/309	262/18870	0.0291476	0.163775	0.131846	AXIN2/EDNRA/EPHA3/FN1/LOXL2/PHLDB2/S100A4/TGFB1/TWIST1	9
BP	GO:0051098	regulation of binding	9/309	262/18870	0.0291476	0.163775	0.131846	ADRB2/B2M/EIF3E/GNL3L/HIPK2/MMP9/RAN/TGFB1/TWIST1	9
BP	GO:0010586	miRNA metabolic process	5/309	105/18870	0.0292345	0.163775	0.131846	ESR1/FOXO3/STAT3/TGFB1/TWIST1	5
BP	GO:0070252	actin-mediated cell contraction	5/309	105/18870	0.0292345	0.163775	0.131846	ABCC9/ANK2/CTNNA3/KCNJ2/LIMCH1	5
BP	GO:0031952	regulation of protein autophosphorylation	3/309	41/18870	0.0293236	0.163775	0.131846	CALM1/MOB1B/PDGFA	3
BP	GO:0043388	positive regulation of DNA binding	3/309	41/18870	0.0293236	0.163775	0.131846	MMP9/TGFB1/TWIST1	3
BP	GO:0045923	positive regulation of fatty acid metabolic process	3/309	41/18870	0.0293236	0.163775	0.131846	ANXA1/CPT1A/TWIST1	3
BP	GO:0051281	positive regulation of release of sequestered calcium ion into cytosol	3/309	41/18870	0.0293236	0.163775	0.131846	CALM1/CXCL11/CXCL9	3
BP	GO:1903115	regulation of actin filament-based movement	3/309	41/18870	0.0293236	0.163775	0.131846	ANK2/CTNNA3/KCNJ2	3
BP	GO:0045765	regulation of angiogenesis	11/309	349/18870	0.0294408	0.164199	0.132188	COL4A3/CYBB/ECM1/F3/HIPK2/HYAL1/KLF2/RHOB/STAT3/THBS2/TWIST1	11
BP	GO:0043393	regulation of protein binding	6/309	142/18870	0.029592	0.16458	0.132494	ADRB2/B2M/GNL3L/HIPK2/MMP9/RAN	6
BP	GO:0043405	regulation of MAP kinase activity	6/309	142/18870	0.029592	0.16458	0.132494	DUSP1/HIPK3/KIT/PDGFA/TGFB1/TNFRSF11A	6
BP	GO:0007219	Notch signaling pathway	7/309	181/18870	0.0298167	0.165598	0.133314	ADAM10/APH1A/CCN3/CDKN1B/IL6ST/KIT/STAT3	7
BP	GO:0042391	regulation of membrane potential	13/309	440/18870	0.0299531	0.165992	0.133631	ABCC9/ACTN2/ADRB2/ANK2/ANK3/CALM1/CTNNA3/CXADR/DMD/KCNJ2/KCNK1/KIF5B/WDR1	13
BP	GO:0045862	positive regulation of proteolysis	11/309	350/18870	0.0299713	0.165992	0.133631	APH1A/AXIN2/CASP8/CLEC7A/COL4A3/CSNK1D/CTSC/F3/IL33/STAT3/ZFAND2A	11
BP	GO:0032481	positive regulation of type I interferon production	4/309	72/18870	0.0304296	0.166053	0.133681	IFIH1/ISG15/OAS2/PTPN11	4
BP	GO:0032722	positive regulation of chemokine production	4/309	72/18870	0.0304296	0.166053	0.133681	CLEC7A/IL33/TGFB1/TWIST1	4
BP	GO:0140238	presynaptic endocytosis	4/309	72/18870	0.0304296	0.166053	0.133681	AP3S2/CANX/DNAJC6/NLGN4Y	4
BP	GO:1904888	cranial skeletal system development	4/309	72/18870	0.0304296	0.166053	0.133681	EDNRA/INSIG1/RAB23/TWIST1	4
BP	GO:0030217	T cell differentiation	10/309	307/18870	0.0304426	0.166053	0.133681	ANXA1/B2M/CCR7/FOXO3/FZD7/IL15/KIT/LEPR/STAT3/TGFB1	10
BP	GO:0051208	sequestering of calcium ion	6/309	143/18870	0.0304805	0.166053	0.133681	ANK2/CALM1/CCR7/CXCL11/CXCL9/DMD	6
BP	GO:1903900	regulation of viral life cycle	6/309	143/18870	0.0304805	0.166053	0.133681	BST2/IFIH1/ISG15/LY6E/MX1/OAS2	6
BP	GO:0002476	antigen processing and presentation of endogenous peptide antigen via MHC class Ib	2/309	17/18870	0.0309136	0.166053	0.133681	MICB/TAP2	2
BP	GO:0002484	antigen processing and presentation of endogenous peptide antigen via MHC class I via ER pathway	2/309	17/18870	0.0309136	0.166053	0.133681	MICB/TAP2	2
BP	GO:0009163	nucleoside biosynthetic process	2/309	17/18870	0.0309136	0.166053	0.133681	NT5E/PRTFDC1	2
BP	GO:0030202	heparin metabolic process	2/309	17/18870	0.0309136	0.166053	0.133681	ANGPT1/EDNRA	2
BP	GO:0031268	pseudopodium organization	2/309	17/18870	0.0309136	0.166053	0.133681	CCR7/KIT	2
BP	GO:0031649	heat generation	2/309	17/18870	0.0309136	0.166053	0.133681	ADRB2/TNFRSF11A	2
BP	GO:0032310	prostaglandin secretion	2/309	17/18870	0.0309136	0.166053	0.133681	PLA2G4A/TNFRSF11A	2
BP	GO:0032488	Cdc42 protein signal transduction	2/309	17/18870	0.0309136	0.166053	0.133681	NTN1/RHOU	2
BP	GO:0032905	transforming growth factor beta1 production	2/309	17/18870	0.0309136	0.166053	0.133681	COL3A1/LUM	2
BP	GO:0034404	nucleobase-containing small molecule biosynthetic process	2/309	17/18870	0.0309136	0.166053	0.133681	NT5E/PRTFDC1	2
BP	GO:0044320	cellular response to leptin stimulus	2/309	17/18870	0.0309136	0.166053	0.133681	LEPR/STAT3	2
BP	GO:0070920	regulation of regulatory ncRNA processing	2/309	17/18870	0.0309136	0.166053	0.133681	STAT3/TGFB1	2
BP	GO:0098712	L-glutamate import across plasma membrane	2/309	17/18870	0.0309136	0.166053	0.133681	ARL6IP1/SLC1A1	2
BP	GO:0098877	neurotransmitter receptor transport to plasma membrane	2/309	17/18870	0.0309136	0.166053	0.133681	RAB8A/SLC1A1	2
BP	GO:1900120	regulation of receptor binding	2/309	17/18870	0.0309136	0.166053	0.133681	B2M/MMP9	2
BP	GO:0044242	cellular lipid catabolic process	8/309	223/18870	0.0309477	0.166053	0.133681	ABHD3/ABHD5/AIG1/ALDH1L2/CPT1A/CYP4F3/PLA2G4A/TWIST1	8
BP	GO:0043122	regulation of canonical NF-kappaB signal transduction	9/309	265/18870	0.0310278	0.166053	0.133681	ANGPT1/BST2/CASP8/CCR7/CLEC7A/CTH/ECM1/ESR1/S100A4	9
BP	GO:0071216	cellular response to biotic stimulus	9/309	265/18870	0.0310278	0.166053	0.133681	CDA/CLEC7A/CMPK2/CXCL11/CXCL2/CXCL9/GBP3/MMP9/PPBP	9
BP	GO:0006040	amino sugar metabolic process	3/309	42/18870	0.0312071	0.16634	0.133912	ALDH1A1/GFPT1/GNPDA2	3
BP	GO:0032733	positive regulation of interleukin-10 production	3/309	42/18870	0.0312071	0.16634	0.133912	CLEC7A/ISG15/STAT3	3
BP	GO:0042092	type 2 immune response	3/309	42/18870	0.0312071	0.16634	0.133912	ANXA1/ECM1/IL33	3
BP	GO:0140888	interferon-mediated signaling pathway	5/309	107/18870	0.0313618	0.166847	0.13432	IFI27/IFIH1/ISG15/OAS2/PTPN11	5
BP	GO:1904019	epithelial cell apoptotic process	6/309	144/18870	0.0313863	0.166847	0.13432	ANGPT1/CDKN1B/COL4A3/EDNRA/ESR1/TGFB1	6
BP	GO:1990778	protein localization to cell periphery	11/309	353/18870	0.031604	0.16778	0.135071	ACTN2/ADAM10/ANK2/ANK3/EPHA3/KIF5B/LYPLA1/PRNP/RAB8A/SLC1A1/TGFB1	11
BP	GO:0010959	regulation of metal ion transport	12/309	398/18870	0.0316796	0.167886	0.135156	ACTN2/ADRB2/ANK2/ANK3/B2M/CALM1/CXCL11/CXCL9/DMD/KCNJ2/KIF5B/PRNP	12
BP	GO:0030330	DNA damage response, signal transduction by p53 class mediator	4/309	73/18870	0.0317931	0.167886	0.135156	CDKN1B/DYRK1A/HIPK2/TWIST1	4
BP	GO:0032413	negative regulation of ion transmembrane transporter activity	4/309	73/18870	0.0317931	0.167886	0.135156	ACTN2/ANK3/CALM1/MMP9	4
BP	GO:0072678	T cell migration	4/309	73/18870	0.0317931	0.167886	0.135156	ADAM10/CD200R1/CXCL11/ECM1	4
BP	GO:0042886	amide transport	11/309	354/18870	0.032162	0.169474	0.136434	ABCB1/ANO1/ANXA1/ARL6IP1/CCN3/CPE/CPT1A/F2RL2/PTPN11/SLC1A1/TAP2	11
BP	GO:0019932	second-messenger-mediated signaling	10/309	310/18870	0.0322218	0.169474	0.136434	ANK2/CALM1/CCR7/CLEC7A/DMD/FCGR3A/NUDT4/PDE7A/PRNP/UBE2B	10
BP	GO:0071375	cellular response to peptide hormone stimulus	10/309	310/18870	0.0322218	0.169474	0.136434	ACTN2/DDR2/EDNRA/GRB10/INSIG1/MAP1B/PTPN11/RAB8A/SLC39A14/STAT3	10
BP	GO:1903076	regulation of protein localization to plasma membrane	5/309	108/18870	0.032461	0.170506	0.137265	EPHA3/KIF5B/LYPLA1/PRNP/TGFB1	5
BP	GO:0003176	aortic valve development	3/309	43/18870	0.0331527	0.172822	0.13913	AXIN2/TGFB1/TWIST1	3
BP	GO:0032814	regulation of natural killer cell activation	3/309	43/18870	0.0331527	0.172822	0.13913	FCGR3A/IL15/LAMP1	3
BP	GO:0070296	sarcoplasmic reticulum calcium ion transport	3/309	43/18870	0.0331527	0.172822	0.13913	ANK2/CALM1/DMD	3
BP	GO:0072528	pyrimidine-containing compound biosynthetic process	3/309	43/18870	0.0331527	0.172822	0.13913	CDA/CMPK1/CMPK2	3
BP	GO:0043489	RNA stabilization	4/309	74/18870	0.0331919	0.172822	0.13913	AXIN2/CIRBP/HNRNPU/TENT5A	4
BP	GO:0045669	positive regulation of osteoblast differentiation	4/309	74/18870	0.0331919	0.172822	0.13913	BMPR1B/DDR2/IL6ST/TENT5A	4
BP	GO:0035107	appendage morphogenesis	6/309	146/18870	0.0332501	0.172822	0.13913	COL3A1/FGF9/FZD6/GPC3/MAP3K20/TWIST1	6
BP	GO:0035108	limb morphogenesis	6/309	146/18870	0.0332501	0.172822	0.13913	COL3A1/FGF9/FZD6/GPC3/MAP3K20/TWIST1	6
BP	GO:0007162	negative regulation of cell adhesion	10/309	312/18870	0.0334479	0.173623	0.139775	ADAM10/ANGPT1/ANXA1/DUSP1/FBLN1/FZD7/PHLDB2/PRNP/PTPN11/TGFB1	10
BP	GO:0006941	striated muscle contraction	7/309	186/18870	0.0338343	0.175171	0.141021	ABCC9/ANK2/CALM1/CTNNA3/DMD/KCNJ2/TNNT1	7
BP	GO:0051302	regulation of cell division	7/309	186/18870	0.0338343	0.175171	0.141021	CALM1/FGF7/FGF9/PDGFA/PPBP/PTN/TGFB1	7
BP	GO:0070372	regulation of ERK1 and ERK2 cascade	10/309	313/18870	0.034073	0.175624	0.141385	ANGPT1/CCR7/FBLN1/FN1/GPBAR1/NOX4/PDGFA/PTPN11/TGFB1/TNFRSF11A	10
BP	GO:0071456	cellular response to hypoxia	6/309	147/18870	0.0342084	0.175624	0.141385	CDKN1B/CYBB/DDR2/HIPK2/TGFB1/TWIST1	6
BP	GO:0014819	regulation of skeletal muscle contraction	2/309	18/18870	0.0344083	0.175624	0.141385	DMD/KCNJ2	2
BP	GO:0030730	sequestering of triglyceride	2/309	18/18870	0.0344083	0.175624	0.141385	ABHD5/OSBPL11	2
BP	GO:0030949	positive regulation of vascular endothelial growth factor receptor signaling pathway	2/309	18/18870	0.0344083	0.175624	0.141385	FGF9/GRB10	2
BP	GO:0035234	ectopic germ cell programmed cell death	2/309	18/18870	0.0344083	0.175624	0.141385	KIT/UBE2B	2
BP	GO:0035455	response to interferon-alpha	2/309	18/18870	0.0344083	0.175624	0.141385	BST2/MX2	2
BP	GO:0042402	cellular biogenic amine catabolic process	2/309	18/18870	0.0344083	0.175624	0.141385	HNMT/MAOA	2
BP	GO:0044070	regulation of monoatomic anion transport	2/309	18/18870	0.0344083	0.175624	0.141385	ABCB1/PRNP	2
BP	GO:0045820	negative regulation of glycolytic process	2/309	18/18870	0.0344083	0.175624	0.141385	IER3/STAT3	2
BP	GO:0150078	positive regulation of neuroinflammatory response	2/309	18/18870	0.0344083	0.175624	0.141385	CTSC/IL33	2
BP	GO:0007163	establishment or maintenance of cell polarity	8/309	228/18870	0.0346075	0.176137	0.141799	CCR7/CLIC4/FAT1/MAP1B/NSFL1C/PHLDB2/RHOU/WDR1	8
BP	GO:1902373	negative regulation of mRNA catabolic process	4/309	75/18870	0.0346262	0.176137	0.141799	AXIN2/CIRBP/HNRNPU/TENT5A	4
BP	GO:0001676	long-chain fatty acid metabolic process	5/309	110/18870	0.0347306	0.176137	0.141799	AIG1/CPT1A/CYP4F3/GSTM1/PLA2G4A	5
BP	GO:0014013	regulation of gliogenesis	5/309	110/18870	0.0347306	0.176137	0.141799	IL33/IL6ST/NTN1/PTN/TGFB1	5
BP	GO:0018210	peptidyl-threonine modification	5/309	110/18870	0.0347306	0.176137	0.141799	CALM1/DYRK1A/HIPK2/HIPK3/TGFB1	5
BP	GO:0010828	positive regulation of glucose transmembrane transport	3/309	44/18870	0.03516	0.17786	0.143186	GPC3/OCLN/PTPN11	3
BP	GO:0045761	regulation of adenylate cyclase activity	3/309	44/18870	0.03516	0.17786	0.143186	ADRB2/EDNRA/GNAI3	3
BP	GO:0036293	response to decreased oxygen levels	10/309	315/18870	0.0353477	0.178484	0.143688	ALAS2/CDKN1B/CYBB/DDR2/EDNRA/HIPK2/LOXL2/SLC1A1/TGFB1/TWIST1	10
BP	GO:0071241	cellular response to inorganic substance	8/309	229/18870	0.0353732	0.178484	0.143688	ANK3/B2M/CDKN1B/CLIC4/CYBB/MMP9/PRNP/SLC1A1	8
BP	GO:0000910	cytokinesis	7/309	188/18870	0.0355374	0.179085	0.144172	ANK3/ARF1/CALM1/CHMP1B/RHOB/SEPTIN10/SEPTIN9	7
BP	GO:0042267	natural killer cell mediated cytotoxicity	4/309	76/18870	0.0360961	0.180708	0.145479	FCGR3A/KIF5B/LAMP1/TGFB1	4
BP	GO:0046470	phosphatidylcholine metabolic process	4/309	76/18870	0.0360961	0.180708	0.145479	ABHD3/CHPT1/LPCAT2/PLA2G4A	4
BP	GO:0051145	smooth muscle cell differentiation	4/309	76/18870	0.0360961	0.180708	0.145479	CTH/EDNRA/FGF9/KIT	4
BP	GO:0086003	cardiac muscle cell contraction	4/309	76/18870	0.0360961	0.180708	0.145479	ABCC9/ANK2/CTNNA3/KCNJ2	4
BP	GO:0009743	response to carbohydrate	8/309	230/18870	0.0361503	0.180708	0.145479	ANO1/CDKN1B/CLEC7A/COL4A3/COL6A3/MAP1B/NOX4/SLC39A14	8
BP	GO:0048705	skeletal system morphogenesis	8/309	230/18870	0.0361503	0.180708	0.145479	AXIN2/BMPR1B/COL3A1/HYAL1/INSIG1/NAB1/RAB23/TWIST1	8
BP	GO:0050768	negative regulation of neurogenesis	6/309	149/18870	0.036178	0.180708	0.145479	B2M/BTG2/IFRD1/MCF2/NTN1/PTN	6
BP	GO:0062197	cellular response to chemical stress	10/309	317/18870	0.0366554	0.182862	0.147213	ANKRD2/ANXA1/DDR2/EDNRA/FOXO3/GPX8/KLF2/MMP9/RHOB/SLC1A1	10
BP	GO:0098876	vesicle-mediated transport to the plasma membrane	6/309	150/18870	0.0371896	0.184333	0.148397	ACTN2/ANK3/LYPLA1/RAB8A/SLC1A1/SNX30	6
BP	GO:0120161	regulation of cold-induced thermogenesis	6/309	150/18870	0.0371896	0.184333	0.148397	ADRB2/ALDH1A1/GRB10/IL15/LEPR/NPR3	6
BP	GO:0045214	sarcomere organization	3/309	45/18870	0.0372287	0.184333	0.148397	ACTN2/TNNT1/WDR1	3
BP	GO:0048713	regulation of oligodendrocyte differentiation	3/309	45/18870	0.0372287	0.184333	0.148397	IL33/PTN/WDR1	3
BP	GO:0051150	regulation of smooth muscle cell differentiation	3/309	45/18870	0.0372287	0.184333	0.148397	CTH/FGF9/KIT	3
BP	GO:0071604	transforming growth factor beta production	3/309	45/18870	0.0372287	0.184333	0.148397	COL3A1/FN1/LUM	3
BP	GO:0009123	nucleoside monophosphate metabolic process	4/309	77/18870	0.0376015	0.185716	0.14951	CDA/CMPK1/CMPK2/NT5E	4
BP	GO:0046323	glucose import	4/309	77/18870	0.0376015	0.185716	0.14951	GPC3/GRB10/OCLN/PTPN11	4
BP	GO:0043523	regulation of neuron apoptotic process	8/309	232/18870	0.0377389	0.185842	0.149611	ANGPT1/BTG2/CASP8/FOXO3/HIPK2/IL6ST/PRNP/SLC1A1	8
BP	GO:0050920	regulation of chemotaxis	8/309	232/18870	0.0377389	0.185842	0.149611	ADAM10/CCN3/CCR7/DUSP1/F3/PTN/TGFB1/TNFAIP6	8
BP	GO:0009226	nucleotide-sugar biosynthetic process	2/309	19/18870	0.0380482	0.185842	0.149611	GFPT1/GNPDA2	2
BP	GO:0032305	positive regulation of icosanoid secretion	2/309	19/18870	0.0380482	0.185842	0.149611	PLA2G4A/TNFRSF11A	2
BP	GO:0032928	regulation of superoxide anion generation	2/309	19/18870	0.0380482	0.185842	0.149611	CLEC7A/TGFB1	2
BP	GO:0055070	copper ion homeostasis	2/309	19/18870	0.0380482	0.185842	0.149611	ARF1/PRNP	2
BP	GO:1901881	positive regulation of protein depolymerization	2/309	19/18870	0.0380482	0.185842	0.149611	ACTN2/WDR1	2
BP	GO:1902307	positive regulation of sodium ion transmembrane transport	2/309	19/18870	0.0380482	0.185842	0.149611	ANK3/DMD	2
BP	GO:1903232	melanosome assembly	2/309	19/18870	0.0380482	0.185842	0.149611	AP1S2/AP3S2	2
BP	GO:0106106	cold-induced thermogenesis	6/309	151/18870	0.0382192	0.186447	0.150099	ADRB2/ALDH1A1/GRB10/IL15/LEPR/NPR3	6
BP	GO:0007411	axon guidance	8/309	233/18870	0.0385505	0.187603	0.151029	BMPR1B/EDNRA/EPHA3/GFRA3/KIF5B/MYOT/NEXN/NTN1	8
BP	GO:0097485	neuron projection guidance	8/309	233/18870	0.0385505	0.187603	0.151029	BMPR1B/EDNRA/EPHA3/GFRA3/KIF5B/MYOT/NEXN/NTN1	8
BP	GO:0031345	negative regulation of cell projection organization	7/309	192/18870	0.039112	0.189046	0.152191	ARHGAP24/B2M/DPYSL3/IFRD1/MCF2/NTN1/PRNP	7
BP	GO:0009166	nucleotide catabolic process	4/309	78/18870	0.0391425	0.189046	0.152191	NT5E/NUDT4/PDE1A/PDE7A	4
BP	GO:0009411	response to UV	6/309	152/18870	0.0392667	0.189046	0.152191	CIRBP/DDB2/HYAL1/MAP3K20/MMP9/UBE2B	6
BP	GO:0003009	skeletal muscle contraction	3/309	46/18870	0.0393585	0.189046	0.152191	DMD/KCNJ2/TNNT1	3
BP	GO:0032309	icosanoid secretion	3/309	46/18870	0.0393585	0.189046	0.152191	ANXA1/PLA2G4A/TNFRSF11A	3
BP	GO:0032892	positive regulation of organic acid transport	3/309	46/18870	0.0393585	0.189046	0.152191	ARL6IP1/PLA2G4A/TNFRSF11A	3
BP	GO:0035272	exocrine system development	3/309	46/18870	0.0393585	0.189046	0.152191	FGF7/PDGFA/TGFB1	3
BP	GO:0048483	autonomic nervous system development	3/309	46/18870	0.0393585	0.189046	0.152191	EDNRA/FN1/GFRA3	3
BP	GO:1901861	regulation of muscle tissue development	3/309	46/18870	0.0393585	0.189046	0.152191	LOX/TGFB1/TWIST1	3
BP	GO:1901976	regulation of cell cycle checkpoint	3/309	46/18870	0.0393585	0.189046	0.152191	BARD1/DUSP1/MAP3K20	3
BP	GO:0031348	negative regulation of defense response	10/309	321/18870	0.0393708	0.189046	0.152191	CCN3/CD200R1/IER3/IL33/ISG15/MICB/NT5E/STAT3/TGFB1/TNFAIP6	10
BP	GO:0002228	natural killer cell mediated immunity	4/309	79/18870	0.0407191	0.194857	0.156869	FCGR3A/KIF5B/LAMP1/TGFB1	4
BP	GO:0009306	protein secretion	11/309	368/18870	0.0407249	0.194857	0.156869	ANO1/ANXA1/CANX/CCN3/CPT1A/F2RL2/PTPN11/RAB8A/STEAP3/TGFB1/TMEM167A	11
BP	GO:0033559	unsaturated fatty acid metabolic process	5/309	115/18870	0.0408262	0.194857	0.156869	ANXA1/CYP4F3/GSTM1/HPGDS/PLA2G4A	5
BP	GO:0043473	pigmentation	5/309	115/18870	0.0408262	0.194857	0.156869	AP1S2/AP3S2/EDNRA/KIT/MLPH	5
BP	GO:0062014	negative regulation of small molecule metabolic process	5/309	115/18870	0.0408262	0.194857	0.156869	CDA/IER3/INSIG1/LEPR/STAT3	5
BP	GO:0035592	establishment of protein localization to extracellular region	11/309	369/18870	0.0413917	0.19518	0.157129	ANO1/ANXA1/CANX/CCN3/CPT1A/F2RL2/PTPN11/RAB8A/STEAP3/TGFB1/TMEM167A	11
BP	GO:0008064	regulation of actin polymerization or depolymerization	6/309	154/18870	0.0414162	0.19518	0.157129	ACTN2/ARPC5/CCR7/CTTN/KIRREL1/WDR1	6
BP	GO:0014075	response to amine	3/309	47/18870	0.0415488	0.19518	0.157129	EDNRA/RANBP2/SLC1A1	3
BP	GO:0035196	miRNA processing	3/309	47/18870	0.0415488	0.19518	0.157129	PUM2/STAT3/TGFB1	3
BP	GO:0120163	negative regulation of cold-induced thermogenesis	3/309	47/18870	0.0415488	0.19518	0.157129	ALDH1A1/IL15/NPR3	3
BP	GO:0140353	lipid export from cell	3/309	47/18870	0.0415488	0.19518	0.157129	PLA2G4A/PTPN11/TNFRSF11A	3
BP	GO:1905314	semi-lunar valve development	3/309	47/18870	0.0415488	0.19518	0.157129	AXIN2/TGFB1/TWIST1	3
BP	GO:0006896	Golgi to vacuole transport	2/309	20/18870	0.0418278	0.19518	0.157129	AP3S2/LAMP1	2
BP	GO:0009310	amine catabolic process	2/309	20/18870	0.0418278	0.19518	0.157129	HNMT/MAOA	2
BP	GO:0031053	primary miRNA processing	2/309	20/18870	0.0418278	0.19518	0.157129	STAT3/TGFB1	2
BP	GO:0031998	regulation of fatty acid beta-oxidation	2/309	20/18870	0.0418278	0.19518	0.157129	CPT1A/TWIST1	2
BP	GO:0032211	negative regulation of telomere maintenance via telomerase	2/309	20/18870	0.0418278	0.19518	0.157129	GNL3L/HNRNPU	2
BP	GO:0032303	regulation of icosanoid secretion	2/309	20/18870	0.0418278	0.19518	0.157129	PLA2G4A/TNFRSF11A	2
BP	GO:0032332	positive regulation of chondrocyte differentiation	2/309	20/18870	0.0418278	0.19518	0.157129	BMPR1B/LOXL2	2
BP	GO:0042474	middle ear morphogenesis	2/309	20/18870	0.0418278	0.19518	0.157129	EDNRA/INSIG1	2
BP	GO:0051546	keratinocyte migration	2/309	20/18870	0.0418278	0.19518	0.157129	FGF7/MMP9	2
BP	GO:0060749	mammary gland alveolus development	2/309	20/18870	0.0418278	0.19518	0.157129	ESR1/TNFRSF11A	2
BP	GO:0061377	mammary gland lobule development	2/309	20/18870	0.0418278	0.19518	0.157129	ESR1/TNFRSF11A	2
BP	GO:0071786	endoplasmic reticulum tubular network organization	2/309	20/18870	0.0418278	0.19518	0.157129	ARL6IP1/RAB18	2
BP	GO:0015908	fatty acid transport	5/309	116/18870	0.0421182	0.196304	0.158034	ANXA1/CPT1A/LYPLA1/PLA2G4A/TNFRSF11A	5
BP	GO:0051961	negative regulation of nervous system development	6/309	155/18870	0.0425182	0.197937	0.159348	B2M/BTG2/IFRD1/MCF2/NTN1/PTN	6
BP	GO:0043123	positive regulation of canonical NF-kappaB signal transduction	7/309	196/18870	0.0429143	0.199313	0.160456	BST2/CASP8/CCR7/CLEC7A/CTH/ECM1/S100A4	7
BP	GO:0099173	postsynapse organization	7/309	196/18870	0.0429143	0.199313	0.160456	ACTN1/ADAM10/ARF1/COLQ/CTTN/NLGN4Y/PRNP	7
BP	GO:0042303	molting cycle	5/309	117/18870	0.0434346	0.201259	0.162023	FGF7/FZD6/KRT14/PDGFA/PUM2	5
BP	GO:0042633	hair cycle	5/309	117/18870	0.0434346	0.201259	0.162023	FGF7/FZD6/KRT14/PDGFA/PUM2	5
BP	GO:0010950	positive regulation of endopeptidase activity	6/309	156/18870	0.0436386	0.201305	0.16206	APH1A/CASP8/CLEC7A/COL4A3/F3/STAT3	6
BP	GO:0048754	branching morphogenesis of an epithelial tube	6/309	156/18870	0.0436386	0.201305	0.16206	CLIC4/CTSZ/EDNRA/ESR1/GNA13/GPC3	6
BP	GO:1905039	carboxylic acid transmembrane transport	6/309	156/18870	0.0436386	0.201305	0.16206	ABCB1/ARL6IP1/CPT1A/SLC16A9/SLC1A1/SLC22A4	6
BP	GO:0032620	interleukin-17 production	3/309	48/18870	0.0437994	0.201305	0.16206	IL15/PRNP/TGFB1	3
BP	GO:0032660	regulation of interleukin-17 production	3/309	48/18870	0.0437994	0.201305	0.16206	IL15/PRNP/TGFB1	3
BP	GO:0042088	T-helper 1 type immune response	3/309	48/18870	0.0437994	0.201305	0.16206	ANXA1/IL33/PLA2G4A	3
BP	GO:0045776	negative regulation of blood pressure	3/309	48/18870	0.0437994	0.201305	0.16206	ABCC9/ADRB2/IER3	3
BP	GO:0007369	gastrulation	7/309	197/18870	0.0439009	0.201538	0.162248	COL12A1/DUSP1/FN1/FZD7/GPC3/MMP9/PHLDB2	7
BP	GO:0002720	positive regulation of cytokine production involved in immune response	4/309	81/18870	0.0439793	0.201665	0.16235	B2M/CLEC7A/KIT/LACC1	4
BP	GO:0002443	leukocyte mediated immunity	13/309	466/18870	0.0441109	0.202035	0.162648	B2M/BST2/CLEC7A/CTSC/FCGR3A/KDM5D/KIF5B/KIT/LAMP1/MICB/TAP2/TGFB1/WDR1	13
BP	GO:1903825	organic acid transmembrane transport	6/309	157/18870	0.0447773	0.204494	0.164627	ABCB1/ARL6IP1/CPT1A/SLC16A9/SLC1A1/SLC22A4	6
BP	GO:0036465	synaptic vesicle recycling	4/309	82/18870	0.0456628	0.204494	0.164627	AP3S2/CANX/DNAJC6/NLGN4Y	4
BP	GO:0150076	neuroinflammatory response	4/309	82/18870	0.0456628	0.204494	0.164627	CD200R1/CTSC/IL33/MMP9	4
BP	GO:1901657	glycosyl compound metabolic process	4/309	82/18870	0.0456628	0.204494	0.164627	CDA/GUSB/NT5E/PRTFDC1	4
BP	GO:0010224	response to UV-B	2/309	21/18870	0.0457415	0.204494	0.164627	HYAL1/MAP3K20	2
BP	GO:0044321	response to leptin	2/309	21/18870	0.0457415	0.204494	0.164627	LEPR/STAT3	2
BP	GO:0046128	purine ribonucleoside metabolic process	2/309	21/18870	0.0457415	0.204494	0.164627	NT5E/PRTFDC1	2
BP	GO:0051152	positive regulation of smooth muscle cell differentiation	2/309	21/18870	0.0457415	0.204494	0.164627	CTH/KIT	2
BP	GO:0060004	reflex	2/309	21/18870	0.0457415	0.204494	0.164627	ALDH1A3/SLC1A1	2
BP	GO:0060445	branching involved in salivary gland morphogenesis	2/309	21/18870	0.0457415	0.204494	0.164627	FGF7/PDGFA	2
BP	GO:0060973	cell migration involved in heart development	2/309	21/18870	0.0457415	0.204494	0.164627	EDNRA/TWIST1	2
BP	GO:0071605	monocyte chemotactic protein-1 production	2/309	21/18870	0.0457415	0.204494	0.164627	CLEC7A/TWIST1	2
BP	GO:0071637	regulation of monocyte chemotactic protein-1 production	2/309	21/18870	0.0457415	0.204494	0.164627	CLEC7A/TWIST1	2
BP	GO:1901018	positive regulation of potassium ion transmembrane transporter activity	2/309	21/18870	0.0457415	0.204494	0.164627	ACTN2/ANK2	2
BP	GO:1901201	regulation of extracellular matrix assembly	2/309	21/18870	0.0457415	0.204494	0.164627	PHLDB2/TGFB1	2
BP	GO:0046777	protein autophosphorylation	7/309	199/18870	0.0459179	0.204494	0.164627	CALM1/DDR2/DYRK1A/KIT/MAP3K20/MOB1B/PDGFA	7
BP	GO:0036294	cellular response to decreased oxygen levels	6/309	158/18870	0.0459344	0.204494	0.164627	CDKN1B/CYBB/DDR2/HIPK2/TGFB1/TWIST1	6
BP	GO:0090316	positive regulation of intracellular protein transport	6/309	158/18870	0.0459344	0.204494	0.164627	ANK3/PRNP/RAN/RHOU/STOM/TGFB1	6
BP	GO:0048545	response to steroid hormone	10/309	330/18870	0.0459801	0.204494	0.164627	ACTA1/ANXA1/AXIN2/CYBB/ESR1/HNRNPU/KDM5D/LOX/RAN/TGFB1	10
BP	GO:0051656	establishment of organelle localization	13/309	469/18870	0.0460025	0.204494	0.164627	AP3S2/CHMP1B/CSNK1D/HNRNPU/KIF5B/KIT/LAMP1/MAP1B/MLPH/NSFL1C/NTN1/RAN/UBE2B	13
BP	GO:0002673	regulation of acute inflammatory response	3/309	49/18870	0.0461096	0.204494	0.164627	CCR7/IL6ST/TNFRSF11A	3
BP	GO:0010171	body morphogenesis	3/309	49/18870	0.0461096	0.204494	0.164627	GPC3/PHLDB2/PTPN11	3
BP	GO:0010543	regulation of platelet activation	3/309	49/18870	0.0461096	0.204494	0.164627	IL6ST/PDGFA/PLA2G4A	3
BP	GO:0035987	endodermal cell differentiation	3/309	49/18870	0.0461096	0.204494	0.164627	COL12A1/FN1/MMP9	3
BP	GO:0060071	Wnt signaling pathway, planar cell polarity pathway	3/309	49/18870	0.0461096	0.204494	0.164627	FZD6/FZD7/GPC3	3
BP	GO:2000404	regulation of T cell migration	3/309	49/18870	0.0461096	0.204494	0.164627	ADAM10/CD200R1/ECM1	3
BP	GO:2001258	negative regulation of cation channel activity	3/309	49/18870	0.0461096	0.204494	0.164627	ANK3/CALM1/MMP9	3
BP	GO:0032609	type II interferon production	5/309	119/18870	0.0461411	0.204494	0.164627	CCR7/CLEC7A/IL33/ISG15/PRNP	5
BP	GO:0032649	regulation of type II interferon production	5/309	119/18870	0.0461411	0.204494	0.164627	CCR7/CLEC7A/IL33/ISG15/PRNP	5
BP	GO:0051258	protein polymerization	9/309	286/18870	0.0465923	0.206263	0.166051	ARPC5/CCR7/CDKN1B/CSNK1D/CTTN/DYRK1A/KIRREL1/MAP1B/OCLN	9
BP	GO:0044772	mitotic cell cycle phase transition	13/309	470/18870	0.0466454	0.206268	0.166055	ABCB1/ANXA1/BARD1/CALM1/CDKN1B/CDKN3/DDR2/DUSP1/HYAL1/IER3/MAP3K20/RHOU/TFDP1	13
BP	GO:0007416	synapse assembly	7/309	200/18870	0.0469483	0.207372	0.166944	AGRN/COLQ/MAP1B/NLGN4Y/NTN1/PCDHB10/THBS2	7
BP	GO:0071692	protein localization to extracellular region	11/309	377/18870	0.0469994	0.207372	0.166944	ANO1/ANXA1/CANX/CCN3/CPT1A/F2RL2/PTPN11/RAB8A/STEAP3/TGFB1/TMEM167A	11
BP	GO:0008643	carbohydrate transport	6/309	159/18870	0.04711	0.207629	0.167151	EDNRA/GPC3/GRB10/OCLN/PPBP/PTPN11	6
BP	GO:0007492	endoderm development	4/309	83/18870	0.0473818	0.208134	0.167558	COL12A1/DUSP1/FN1/MMP9	4
BP	GO:0051149	positive regulation of muscle cell differentiation	4/309	83/18870	0.0473818	0.208134	0.167558	CTH/HOPX/KIT/TGFB1	4
BP	GO:0061844	antimicrobial humoral immune response mediated by antimicrobial peptide	4/309	83/18870	0.0473818	0.208134	0.167558	CXCL11/CXCL2/CXCL9/PPBP	4
BP	GO:0030326	embryonic limb morphogenesis	5/309	120/18870	0.0475312	0.208329	0.167715	FGF9/FZD6/GPC3/MAP3K20/TWIST1	5
BP	GO:0035113	embryonic appendage morphogenesis	5/309	120/18870	0.0475312	0.208329	0.167715	FGF9/FZD6/GPC3/MAP3K20/TWIST1	5
BP	GO:0032388	positive regulation of intracellular transport	7/309	201/18870	0.0479934	0.209934	0.169007	ACTN2/ANK3/PRNP/RAN/RHOU/STOM/TGFB1	7
BP	GO:0050807	regulation of synapse organization	8/309	244/18870	0.0482568	0.209934	0.169007	ADAM10/AGRN/COLQ/CTTNBP2/NTN1/PRNP/RHOB/THBS2	8
BP	GO:0060560	developmental growth involved in morphogenesis	8/309	244/18870	0.0482568	0.209934	0.169007	CTTN/EDNRA/ESR1/FN1/IFRD1/MAP1B/NTN1/PUM2	8
BP	GO:0001914	regulation of T cell mediated cytotoxicity	3/309	50/18870	0.0484789	0.209934	0.169007	B2M/MICB/TAP2	3
BP	GO:0022602	ovulation cycle process	3/309	50/18870	0.0484789	0.209934	0.169007	BMPR1B/ESR1/TNFAIP6	3
BP	GO:0030850	prostate gland development	3/309	50/18870	0.0484789	0.209934	0.169007	ANXA1/CDKN1B/ESR1	3
BP	GO:0043114	regulation of vascular permeability	3/309	50/18870	0.0484789	0.209934	0.169007	ANGPT1/OCLN/TGFB1	3
BP	GO:0061082	myeloid leukocyte cytokine production	3/309	50/18870	0.0484789	0.209934	0.169007	KIT/TGFB1/TWIST1	3
BP	GO:0071385	cellular response to glucocorticoid stimulus	3/309	50/18870	0.0484789	0.209934	0.169007	ANXA1/AXIN2/HNRNPU	3
BP	GO:0089718	amino acid import across plasma membrane	3/309	50/18870	0.0484789	0.209934	0.169007	ARL6IP1/SLC1A1/SLC22A4	3
BP	GO:1904752	regulation of vascular associated smooth muscle cell migration	3/309	50/18870	0.0484789	0.209934	0.169007	DDR2/FGF9/GNA13	3
BP	GO:0030510	regulation of BMP signaling pathway	5/309	121/18870	0.0489459	0.211662	0.170398	FSTL3/GPC3/HIPK2/SOST/TNFAIP6	5
BP	GO:0050728	negative regulation of inflammatory response	7/309	202/18870	0.0490532	0.211662	0.170398	CCN3/CD200R1/IER3/IL33/NT5E/STAT3/TNFAIP6	7
BP	GO:0001523	retinoid metabolic process	4/309	84/18870	0.0491364	0.211662	0.170398	ADH1B/ALDH1A1/ALDH1A3/CYP3A5	4
BP	GO:1904427	positive regulation of calcium ion transmembrane transport	4/309	84/18870	0.0491364	0.211662	0.170398	ANK2/CALM1/CXCL11/CXCL9	4
BP	GO:0032984	protein-containing complex disassembly	8/309	245/18870	0.0492112	0.211662	0.170398	ACTN2/ADRB2/CALM1/CHMP1B/DNAJC6/KIF5B/MAP1B/WDR1	8
BP	GO:0051017	actin filament bundle assembly	6/309	161/18870	0.0495168	0.211662	0.170398	ACTN1/CALD1/DPYSL3/LIMCH1/PHLDB2/SYNPO	6
BP	GO:0003085	negative regulation of systemic arterial blood pressure	2/309	22/18870	0.0497839	0.211662	0.170398	ADRB2/IER3	2
BP	GO:0009129	pyrimidine nucleoside monophosphate metabolic process	2/309	22/18870	0.0497839	0.211662	0.170398	CDA/CMPK1	2
BP	GO:0015669	gas transport	2/309	22/18870	0.0497839	0.211662	0.170398	HBB/HBG1	2
BP	GO:0035313	wound healing, spreading of epidermal cells	2/309	22/18870	0.0497839	0.211662	0.170398	ARHGAP24/PHLDB2	2
BP	GO:0045947	negative regulation of translational initiation	2/309	22/18870	0.0497839	0.211662	0.170398	EIF3E/PAIP2B	2
BP	GO:0048169	regulation of long-term neuronal synaptic plasticity	2/309	22/18870	0.0497839	0.211662	0.170398	KIT/RAB8A	2
BP	GO:0048485	sympathetic nervous system development	2/309	22/18870	0.0497839	0.211662	0.170398	EDNRA/GFRA3	2
BP	GO:0097062	dendritic spine maintenance	2/309	22/18870	0.0497839	0.211662	0.170398	CTTN/PRNP	2
BP	GO:1901673	regulation of mitotic spindle assembly	2/309	22/18870	0.0497839	0.211662	0.170398	CHMP1B/HNRNPU	2
BP	GO:2000679	positive regulation of transcription regulatory region DNA binding	2/309	22/18870	0.0497839	0.211662	0.170398	TGFB1/TWIST1	2
BP	GO:2000725	regulation of cardiac muscle cell differentiation	2/309	22/18870	0.0497839	0.211662	0.170398	FZD7/TGFB1	2
CC	GO:0062023	collagen-containing extracellular matrix	34/315	429/19886	1.15e-14	4.7e-12	3.71e-12	ABI3BP/AGRN/ANGPT1/ANXA1/CCN3/COCH/COL12A1/COL15A1/COL1A2/COL21A1/COL3A1/COL4A3/COL6A3/COLQ/CTSC/CTSZ/ECM1/ECM2/EFEMP1/F3/FBLN1/FN1/GPC3/LOX/LOXL2/LUM/MMP9/NTN1/OGN/S100A4/SOST/TGFB1/THBS2/VCAN	34
CC	GO:0005788	endoplasmic reticulum lumen	24/315	313/19886	2.16e-10	4.42e-08	3.48e-08	ADAM10/B2M/CALU/CANX/COL12A1/COL15A1/COL1A2/COL21A1/COL3A1/COL4A3/COL6A3/CTSC/CTSZ/ERAP2/ERLEC1/F5/FN1/FSTL3/GPC3/GPX8/IGFBP3/P4HA1/PDGFA/VCAN	24
CC	GO:0030016	myofibril	20/315	236/19886	1.28e-09	1.75e-07	1.38e-07	ABCC9/ABRA/ACTA1/ACTN1/ACTN2/ANK2/ANK3/ANKRD2/ARF1/CALD1/CALM1/CMYA5/DMD/MYO18B/MYOT/NEB/NEXN/SMN1/SYNPO/TNNT1	20
CC	GO:0030017	sarcomere	19/315	216/19886	1.79e-09	1.84e-07	1.45e-07	ABCC9/ABRA/ACTA1/ACTN1/ACTN2/ANK2/ANK3/ANKRD2/ARF1/CALM1/CMYA5/DMD/MYO18B/MYOT/NEB/NEXN/SMN1/SYNPO/TNNT1	19
CC	GO:0043292	contractile fiber	20/315	245/19886	2.45e-09	2.01e-07	1.58e-07	ABCC9/ABRA/ACTA1/ACTN1/ACTN2/ANK2/ANK3/ANKRD2/ARF1/CALD1/CALM1/CMYA5/DMD/MYO18B/MYOT/NEB/NEXN/SMN1/SYNPO/TNNT1	20
CC	GO:0005581	collagen trimer	10/315	86/19886	1.05e-06	7.2e-05	5.68e-05	COL12A1/COL15A1/COL1A2/COL21A1/COL3A1/COL4A3/COL6A3/COLQ/LOX/LUM	10
CC	GO:0070820	tertiary granule	13/315	164/19886	2.22e-06	0.00013014	0.000102575	ADAM10/ATP8B4/B2M/CDA/CLEC12A/CYBB/HBB/LAMP1/LAMTOR3/MMP9/PPBP/STOM/TNFAIP6	13
CC	GO:0031674	I band	12/315	146/19886	3.75e-06	0.000192358	0.000151614	ACTN1/ACTN2/ANK2/ANK3/ANKRD2/DMD/MYO18B/MYOT/NEB/NEXN/SMN1/SYNPO	12
CC	GO:0030055	cell-substrate junction	21/315	431/19886	5.81e-06	0.000264838	0.000208742	ACTN1/ACTN2/ADAM10/ANXA1/ARF1/ARHGAP24/ARPC5/B2M/CTTN/DDR2/DIXDC1/DMD/FAT1/GNA13/LAMTOR3/NEXN/NOX4/PHLDB2/PPFIBP1/RHOB/RHOU	21
CC	GO:0030018	Z disc	11/315	132/19886	8.35e-06	0.000342498	0.000269954	ACTN1/ACTN2/ANK2/ANK3/DMD/MYO18B/MYOT/NEB/NEXN/SMN1/SYNPO	11
CC	GO:0005604	basement membrane	9/315	90/19886	1.28e-05	0.000478847	0.000377422	AGRN/COL15A1/COL4A3/COLQ/FBLN1/FN1/LOXL2/NTN1/THBS2	9
CC	GO:0005925	focal adhesion	20/315	421/19886	1.4e-05	0.000479979	0.000378315	ACTN1/ACTN2/ADAM10/ANXA1/ARF1/ARHGAP24/ARPC5/B2M/CTTN/DDR2/DIXDC1/FAT1/GNA13/LAMTOR3/NEXN/NOX4/PHLDB2/PPFIBP1/RHOB/RHOU	20
CC	GO:0034774	secretory granule lumen	17/315	322/19886	1.64e-05	0.00051817	0.000408416	ACTN1/ACTN2/ARPC5/B2M/CDA/CDC37L1/CTSC/CTSZ/ECM1/F5/FN1/GCA/GUSB/PDGFA/PPBP/SELENOP/TGFB1	17
CC	GO:0060205	cytoplasmic vesicle lumen	17/315	325/19886	1.85e-05	0.000526133	0.000414693	ACTN1/ACTN2/ARPC5/B2M/CDA/CDC37L1/CTSC/CTSZ/ECM1/F5/FN1/GCA/GUSB/PDGFA/PPBP/SELENOP/TGFB1	17
CC	GO:0031983	vesicle lumen	17/315	326/19886	1.92e-05	0.000526133	0.000414693	ACTN1/ACTN2/ARPC5/B2M/CDA/CDC37L1/CTSC/CTSZ/ECM1/F5/FN1/GCA/GUSB/PDGFA/PPBP/SELENOP/TGFB1	17
CC	GO:0009897	external side of plasma membrane	18/315	387/19886	4.98e-05	0.00127495	0.0010049	ABCB1/B2M/CCR7/CD200R1/CD69/CXCL9/F3/FCGR3A/GFRA3/IL6ST/KIT/LAMP1/LEPR/MICB/NT5E/PRNP/SELL/TNFRSF11A	18
CC	GO:0031093	platelet alpha granule lumen	7/315	67/19886	9.02e-05	0.00217569	0.00171485	ACTN1/ACTN2/F5/FN1/PDGFA/PPBP/TGFB1	7
CC	GO:0031091	platelet alpha granule	8/315	91/19886	9.86e-05	0.00224535	0.00176976	ACTN1/ACTN2/F5/FN1/PDGFA/PPBP/TGFB1/THBS2	8
CC	GO:0014704	intercalated disc	6/315	50/19886	0.000133146	0.00287316	0.00226459	ACTN1/ANK2/ANK3/CTNNA3/CXADR/KCNJ2	6
CC	GO:1904724	tertiary granule lumen	6/315	55/19886	0.000227326	0.00466018	0.00367311	B2M/CDA/HBB/MMP9/PPBP/TNFAIP6	6
CC	GO:0016324	apical plasma membrane	17/315	403/19886	0.000257366	0.00502477	0.00396047	ABCB1/ADRB2/ANK2/ANO1/ANXA1/BST2/DDR2/F2RL2/FAT1/FN1/FZD6/KCNK1/OCLN/RAB18/SLC1A1/SLC22A4/SLC39A14	17
CC	GO:0098644	complex of collagen trimers	4/315	21/19886	0.000298773	0.00556805	0.00438868	COL1A2/COL3A1/COL4A3/LUM	4
CC	GO:0045177	apical part of cell	18/315	469/19886	0.000529421	0.00943751	0.00743855	ABCB1/ADRB2/ANK2/ANO1/ANXA1/BST2/CLIC4/DDR2/F2RL2/FAT1/FN1/FZD6/KCNK1/OCLN/RAB18/SLC1A1/SLC22A4/SLC39A14	18
CC	GO:0005583	fibrillar collagen trimer	3/315	12/19886	0.00077893	0.0127745	0.0100687	COL1A2/COL3A1/LUM	3
CC	GO:0098643	banded collagen fibril	3/315	12/19886	0.00077893	0.0127745	0.0100687	COL1A2/COL3A1/LUM	3
CC	GO:0043202	lysosomal lumen	7/315	98/19886	0.000945868	0.0148617	0.0117139	AGRN/GPC3/GUSB/HYAL1/LUM/OGN/VCAN	7
CC	GO:0044291	cell-cell contact zone	6/315	72/19886	0.000978699	0.0148617	0.0117139	ACTN1/ANK2/ANK3/CTNNA3/CXADR/KCNJ2	6
CC	GO:0070821	tertiary granule membrane	6/315	73/19886	0.00105238	0.0154099	0.0121459	ADAM10/ATP8B4/CLEC12A/CYBB/LAMTOR3/STOM	6
CC	GO:0031089	platelet dense granule lumen	3/315	14/19886	0.00125884	0.0177973	0.0140277	CDC37L1/ECM1/SELENOP	3
CC	GO:0005796	Golgi lumen	7/315	106/19886	0.00149697	0.0204586	0.0161253	AGRN/GPC3/LUM/OGN/PDGFA/TGFB1/VCAN	7
CC	GO:0030670	phagocytic vesicle membrane	6/315	80/19886	0.00169422	0.0224074	0.0176613	B2M/CYBB/LAMP1/RAB23/RAB8A/TAP2	6
CC	GO:0042383	sarcolemma	8/315	141/19886	0.0018607	0.0238403	0.0187907	ANK2/ANK3/ANXA1/COL6A3/DMD/KCNJ2/LAMP1/MYOT	8
CC	GO:0005775	vacuolar lumen	9/315	176/19886	0.00202326	0.0251374	0.0198131	AGRN/CTSC/GCA/GPC3/GUSB/HYAL1/LUM/OGN/VCAN	9
CC	GO:0043034	costamere	3/315	18/19886	0.00269272	0.0323198	0.0254742	ANK2/ANK3/DMD	3
CC	GO:0005884	actin filament	7/315	118/19886	0.00275901	0.0323198	0.0254742	ACTA1/ACTN1/ACTN2/ANXA1/CTTN/DPYSL3/MYO18B	7
CC	GO:0035579	specific granule membrane	6/315	91/19886	0.00325286	0.0370464	0.0291996	ADAM10/ATP8B4/CLEC12A/CYBB/LAMTOR3/STOM	6
CC	GO:1904813	ficolin-1-rich granule lumen	7/315	124/19886	0.00363655	0.0402969	0.0317616	ARPC5/CDA/CTSZ/GUSB/HBB/MMP9/TNFAIP6	7
CC	GO:0042581	specific granule	8/315	160/19886	0.00405574	0.0434353	0.0342353	ADAM10/ATP8B4/B2M/CLEC12A/CTSZ/CYBB/LAMTOR3/STOM	8
CC	GO:0042827	platelet dense granule	3/315	21/19886	0.00423759	0.0434353	0.0342353	CDC37L1/ECM1/SELENOP	3
CC	GO:0097038	perinuclear endoplasmic reticulum	3/315	21/19886	0.00423759	0.0434353	0.0342353	ADAM10/CYBB/NOX4	3
CC	GO:0016327	apicolateral plasma membrane	3/315	22/19886	0.00484974	0.0481299	0.0379355	CXADR/FZD6/OCLN	3
CC	GO:0001725	stress fiber	5/315	70/19886	0.00504777	0.0481299	0.0379355	ACTA1/ACTN1/LIMCH1/SEPTIN9/SYNPO	5
CC	GO:0097517	contractile actin filament bundle	5/315	70/19886	0.00504777	0.0481299	0.0379355	ACTA1/ACTN1/LIMCH1/SEPTIN9/SYNPO	5
CC	GO:0005635	nuclear envelope	16/315	494/19886	0.00569544	0.0530711	0.0418301	CANX/CBX5/CHMP1B/CYBB/EPHA3/IFI27/LYPLA1/MRPS23/MX1/MX2/PLA2G4A/PRNP/PUM2/RAN/RANBP2/TXLNG	16
CC	GO:0030864	cortical actin cytoskeleton	5/315	73/19886	0.00602925	0.0549332	0.0432978	ACTN1/ACTN2/CALD1/MLPH/WDR1	5
CC	GO:0030863	cortical cytoskeleton	6/315	105/19886	0.00654015	0.0581689	0.0458481	ACTN1/ACTN2/CALD1/CTTN/MLPH/WDR1	6
CC	GO:0043197	dendritic spine	8/315	174/19886	0.00666814	0.0581689	0.0458481	ACTN2/CTTN/CTTNBP2/KCNJ2/MAP1B/RAB8A/SLC1A1/SYNPO	8
CC	GO:0031902	late endosome membrane	8/315	175/19886	0.00689434	0.0585298	0.0461326	B2M/CHMP1B/LAMP1/LAMTOR3/OSBPL11/RHOB/SLC1A1/SLC39A14	8
CC	GO:0044309	neuron spine	8/315	176/19886	0.0071263	0.0585298	0.0461326	ACTN2/CTTN/CTTNBP2/KCNJ2/MAP1B/RAB8A/SLC1A1/SYNPO	8
CC	GO:0042641	actomyosin	5/315	76/19886	0.00713778	0.0585298	0.0461326	ACTA1/ACTN1/LIMCH1/SEPTIN9/SYNPO	5
CC	GO:0045335	phagocytic vesicle	7/315	142/19886	0.00756063	0.0607816	0.0479074	B2M/CYBB/KIF5B/LAMP1/RAB23/RAB8A/TAP2	7
CC	GO:0032432	actin filament bundle	5/315	79/19886	0.00838125	0.0657107	0.0517925	ACTA1/ACTN1/LIMCH1/SEPTIN9/SYNPO	5
CC	GO:0005769	early endosome	14/315	427/19886	0.00849431	0.0657107	0.0517925	ADRB2/ANK2/ANXA1/AP1S2/AP3S2/APH1A/B2M/EPHA3/FGD2/RHOB/SAMD9L/SLC1A1/SLC39A14/SNX30	14
CC	GO:0042470	melanosome	6/315	112/19886	0.00887502	0.0661592	0.052146	CALU/CANX/GNA13/LAMP1/RAN/STOM	6
CC	GO:0048770	pigment granule	6/315	112/19886	0.00887502	0.0661592	0.052146	CALU/CANX/GNA13/LAMP1/RAN/STOM	6
CC	GO:0033116	endoplasmic reticulum-Golgi intermediate compartment membrane	5/315	81/19886	0.00928898	0.0680086	0.0536037	CSNK1D/CTSC/CTSZ/F5/TAP2	5
CC	GO:0101002	ficolin-1-rich granule	8/315	185/19886	0.00948775	0.0682452	0.0537902	ARPC5/CDA/CTSZ/GUSB/HBB/LAMP1/MMP9/TNFAIP6	8
CC	GO:0005938	cell cortex	11/315	305/19886	0.00969289	0.0685187	0.0540057	ACTN1/ACTN2/CALD1/CTSZ/CTTN/CTTNBP2/MLPH/PHLDB2/SEPTIN10/SEPTIN9/WDR1	11
CC	GO:0099571	postsynaptic cytoskeleton	2/315	10/19886	0.0103489	0.0715817	0.05642	ACTN2/CTTNBP2	2
CC	GO:0098858	actin-based cell projection	9/315	227/19886	0.0104754	0.0715817	0.05642	ACTA1/ACTN2/ANGPT1/CLIC4/CXADR/DMD/FAT1/PDGFA/TGFB1	9
CC	GO:0030667	secretory granule membrane	11/315	314/19886	0.0118582	0.0797027	0.0628208	ADAM10/ATP8B4/BST2/CLEC12A/CPE/CYBB/LAMP1/LAMTOR3/RAB18/SELL/STOM	11
CC	GO:0031838	haptoglobin-hemoglobin complex	2/315	11/19886	0.0125173	0.0827755	0.0652428	HBB/HBG1	2
CC	GO:0002102	podosome	3/315	31/19886	0.0127494	0.082972	0.0653977	CTTN/RHOU/WDR1	3
CC	GO:0034705	potassium channel complex	5/315	90/19886	0.014215	0.091065	0.0717765	ABCC9/CALM1/KCNJ2/KCNK1/KCNS3	5
CC	GO:0005833	hemoglobin complex	2/315	12/19886	0.0148649	0.0937635	0.0739034	HBB/HBG1	2
CC	GO:0032279	asymmetric synapse	11/315	331/19886	0.0169331	0.105191	0.0829103	ACTN2/ADAM10/ARF1/DNAJC6/EIF3E/MAP1B/NLGN4Y/PRNP/RAB8A/SLC1A1/SYNPO	11
CC	GO:0031464	Cul4A-RING E3 ubiquitin ligase complex	2/315	13/19886	0.0173857	0.10639	0.0838556	CDKN1B/DDB2	2
CC	GO:0000803	sex chromosome	3/315	35/19886	0.0177248	0.10687	0.0842341	HNRNPU/SMCHD1/UBE2B	3
CC	GO:0005793	endoplasmic reticulum-Golgi intermediate compartment	6/315	134/19886	0.0200211	0.114307	0.090096	CSNK1D/CTSC/CTSZ/F5/FN1/TAP2	6
CC	GO:0005940	septin ring	2/315	14/19886	0.0200735	0.114307	0.090096	SEPTIN10/SEPTIN9	2
CC	GO:0031105	septin complex	2/315	14/19886	0.0200735	0.114307	0.090096	SEPTIN10/SEPTIN9	2
CC	GO:1990023	mitotic spindle midzone	2/315	14/19886	0.0200735	0.114307	0.090096	CTTN/HNRNPU	2
CC	GO:0005771	multivesicular body	4/315	68/19886	0.0227746	0.127912	0.100819	BST2/CHMP1B/LAMP1/STEAP3	4
CC	GO:0030139	endocytic vesicle	11/315	348/19886	0.0234809	0.130097	0.102541	ADRB2/B2M/CTTN/CYBB/HBB/KIF5B/LAMP1/OCLN/RAB23/RAB8A/TAP2	11
CC	GO:0043025	neuronal cell body	14/315	489/19886	0.0246118	0.134545	0.106047	BMPR1B/CCN3/CYBB/IL6ST/KCNJ2/KCNK1/MAP1B/MYOT/PDE1A/PUM2/RAB8A/SLC1A1/SMN1/SYNPO	14
CC	GO:0032156	septin cytoskeleton	2/315	16/19886	0.0259269	0.136282	0.107416	SEPTIN10/SEPTIN9	2
CC	GO:0044322	endoplasmic reticulum quality control compartment	2/315	16/19886	0.0259269	0.136282	0.107416	CANX/ERLEC1	2
CC	GO:0097440	apical dendrite	2/315	16/19886	0.0259269	0.136282	0.107416	MAP1B/SLC1A1	2
CC	GO:0031965	nuclear membrane	10/315	311/19886	0.027067	0.140032	0.110372	CANX/EPHA3/IFI27/LYPLA1/MRPS23/MX1/PRNP/PUM2/RANBP2/TXLNG	10
CC	GO:0072562	blood microparticle	6/315	144/19886	0.0273233	0.140032	0.110372	ACTA1/DNPEP/FN1/HBB/STOM/TGFB1	6
CC	GO:0030175	filopodium	5/315	108/19886	0.0287358	0.144201	0.113658	ACTA1/ACTN2/CXADR/DMD/FAT1	5
CC	GO:0005770	late endosome	10/315	315/19886	0.0291919	0.144201	0.113658	B2M/BST2/CHMP1B/LAMP1/LAMTOR3/OSBPL11/RHOB/SLC1A1/SLC39A14/STEAP3	10
CC	GO:0014069	postsynaptic density	10/315	315/19886	0.0291919	0.144201	0.113658	ACTN2/ADAM10/ARF1/DNAJC6/EIF3E/MAP1B/NLGN4Y/PRNP/RAB8A/SYNPO	10
CC	GO:0016605	PML body	5/315	109/19886	0.0297418	0.145168	0.11442	ANKRD2/CBX5/EIF3E/HIPK2/HIPK3	5
CC	GO:0098984	neuron to neuron synapse	11/315	362/19886	0.0301285	0.145326	0.114544	ACTN2/ADAM10/ARF1/DNAJC6/EIF3E/MAP1B/NLGN4Y/PRNP/RAB8A/SLC1A1/SYNPO	11
CC	GO:0031143	pseudopodium	2/315	18/19886	0.0323796	0.152594	0.120273	ACTN1/ACTN2	2
CC	GO:0043020	NADPH oxidase complex	2/315	18/19886	0.0323796	0.152594	0.120273	CYBB/NOX4	2
CC	GO:0008076	voltage-gated potassium channel complex	4/315	79/19886	0.0367736	0.169379	0.133503	CALM1/KCNJ2/KCNK1/KCNS3	4
CC	GO:0005766	primary lysosome	6/315	155/19886	0.0371808	0.169379	0.133503	BST2/CTSC/GCA/GUSB/LAMP1/STOM	6
CC	GO:0042582	azurophil granule	6/315	155/19886	0.0371808	0.169379	0.133503	BST2/CTSC/GCA/GUSB/LAMP1/STOM	6
CC	GO:0045121	membrane raft	9/315	286/19886	0.0392017	0.176053	0.138763	ANGPT1/BST2/CXADR/DMD/IL6ST/PRNP/SLC1A1/STOM/TNFRSF11A	9
CC	GO:0005876	spindle microtubule	4/315	81/19886	0.0397486	0.176053	0.138763	CALM1/CHMP1B/CSNK1D/HNRNPU	4
CC	GO:0098857	membrane microdomain	9/315	287/19886	0.039934	0.176053	0.138763	ANGPT1/BST2/CXADR/DMD/IL6ST/PRNP/SLC1A1/STOM/TNFRSF11A	9
CC	GO:0030027	lamellipodium	7/315	201/19886	0.0414601	0.180836	0.142533	ACTA1/ARPC5/CTNNA3/CTTN/DPYSL3/FAT1/FGD2	7
CC	GO:0030666	endocytic vesicle membrane	7/315	202/19886	0.042393	0.181053	0.142704	ADRB2/B2M/CYBB/LAMP1/RAB23/RAB8A/TAP2	7
CC	GO:0055037	recycling endosome	7/315	202/19886	0.042393	0.181053	0.142704	ANK2/B2M/FZD7/KCNK1/RAB8A/RAN/SLC1A1	7
CC	GO:0043083	synaptic cleft	2/315	21/19886	0.0430886	0.182127	0.143551	COLQ/SLC1A1	2
CC	GO:0005697	telomerase holoenzyme complex	2/315	22/19886	0.0469125	0.190574	0.150209	GNL3L/HNRNPU	2
CC	GO:0005865	striated muscle thin filament	2/315	22/19886	0.0469125	0.190574	0.150209	ACTA1/TNNT1	2
CC	GO:0031430	M band	2/315	22/19886	0.0469125	0.190574	0.150209	ANK2/CMYA5	2
CC	GO:0030315	T-tubule	3/315	51/19886	0.0469463	0.190574	0.150209	ANK2/ANK3/KCNJ2	3
CC	GO:0036464	cytoplasmic ribonucleoprotein granule	8/315	253/19886	0.0490277	0.197072	0.15533	BARD1/CIRBP/CNOT8/DDX3Y/HIPK2/HNRNPU/PUM2/SMN1	8
CC	GO:0099572	postsynaptic specialization	10/315	346/19886	0.0497902	0.198194	0.156215	ACTN2/ADAM10/ARF1/DNAJC6/EIF3E/MAP1B/NLGN4Y/PRNP/RAB8A/SYNPO	10
MF	GO:0005201	extracellular matrix structural constituent	18/313	166/18496	4.57e-10	2.89e-07	2.58e-07	ABI3BP/AGRN/COL12A1/COL15A1/COL1A2/COL21A1/COL3A1/COL4A3/COL6A3/COLQ/ECM1/EFEMP1/FBLN1/FN1/LUM/OGN/THBS2/VCAN	18
MF	GO:0030020	extracellular matrix structural constituent conferring tensile strength	8/313	45/18496	7.69e-07	0.000242669	0.000216983	COL12A1/COL15A1/COL1A2/COL21A1/COL3A1/COL4A3/COL6A3/COLQ	8
MF	GO:0005539	glycosaminoglycan binding	16/313	240/18496	3.54e-06	0.000744009	0.000665258	AGRN/CCN3/COLQ/CXCL11/DPYSL3/ECM2/FGF7/FGF9/FN1/PRNP/PTN/SELL/SOST/THBS2/TNFAIP6/VCAN	16
MF	GO:0005178	integrin binding	12/313	154/18496	1.26e-05	0.00198003	0.00177045	ACTN1/ACTN2/ADAM10/CCN3/COL3A1/COL4A3/CXADR/ECM2/FBLN1/FN1/ISG15/PTN	12
MF	GO:0005518	collagen binding	8/313	68/18496	1.88e-05	0.00237568	0.00212422	COCH/DDR2/ECM2/FN1/LOX/LUM/MMP9/PDGFA	8
MF	GO:0008307	structural constituent of muscle	6/313	42/18496	7.03e-05	0.00669326	0.0059848	ACTN2/ANKRD2/DMD/MYOT/NEB/NEXN	6
MF	GO:1901681	sulfur compound binding	15/313	275/18496	7.43e-05	0.00669326	0.0059848	ACBD5/AGRN/CCN3/COLQ/CXCL11/DPYSL3/ECM2/FGF7/FGF9/FN1/PRNP/PTN/SELL/SOST/THBS2	15
MF	GO:0005525	GTP binding	18/313	382/18496	9.66e-05	0.00762078	0.00681414	ARF1/GBP3/GIMAP2/GNA13/GNAI3/GNL3L/HBS1L/MX1/MX2/RAB18/RAB23/RAB8A/RAN/RHOB/RHOU/RP2/SEPTIN10/SEPTIN9	18
MF	GO:0003779	actin binding	19/313	438/18496	0.000182107	0.00990634	0.00885778	ABRA/ACTN1/ACTN2/ARPC5/CALD1/CTNNA3/DIXDC1/DMD/HNRNPU/LIMCH1/MAP1B/MLPH/MYO18B/MYOT/NEB/NEXN/S100A4/SYNPO/WDR1	19
MF	GO:0019001	guanyl nucleotide binding	18/313	403/18496	0.000188007	0.00990634	0.00885778	ARF1/GBP3/GIMAP2/GNA13/GNAI3/GNL3L/HBS1L/MX1/MX2/RAB18/RAB23/RAB8A/RAN/RHOB/RHOU/RP2/SEPTIN10/SEPTIN9	18
MF	GO:0032561	guanyl ribonucleotide binding	18/313	403/18496	0.000188007	0.00990634	0.00885778	ARF1/GBP3/GIMAP2/GNA13/GNAI3/GNL3L/HBS1L/MX1/MX2/RAB18/RAB23/RAB8A/RAN/RHOB/RHOU/RP2/SEPTIN10/SEPTIN9	18
MF	GO:0008201	heparin binding	11/313	174/18496	0.000190533	0.00990634	0.00885778	CCN3/COLQ/CXCL11/ECM2/FGF7/FGF9/FN1/PTN/SELL/SOST/THBS2	11
MF	GO:0045236	CXCR chemokine receptor binding	4/313	18/18496	0.000204093	0.00990634	0.00885778	CXCL11/CXCL2/CXCL9/PPBP	4
MF	GO:0017022	myosin binding	7/313	74/18496	0.000253481	0.0114247	0.0102155	ACTA1/CALD1/DMD/KIRREL1/LIMCH1/MLPH/RAB8A	7
MF	GO:0046332	SMAD binding	7/313	79/18496	0.000379987	0.0159848	0.0142928	AXIN2/BMPR1B/COL1A2/COL3A1/HIPK2/TGIF1/USP9Y	7
MF	GO:0035374	chondroitin sulfate binding	3/313	10/18496	0.000527362	0.0207978	0.0185964	AGRN/DPYSL3/PTN	3
MF	GO:0003924	GTPase activity	15/313	333/18496	0.00058451	0.0208097	0.018607	ARF1/GBP3/GNA13/GNAI3/HBS1L/MX1/MX2/RAB18/RAB23/RAB8A/RAN/RHOB/RHOU/SEPTIN10/SEPTIN9	15
MF	GO:0008013	beta-catenin binding	7/313	85/18496	0.000593619	0.0208097	0.018607	AXIN2/CTNNA3/CXADR/ESR1/FOXO3/SKP1/TBL1XR1	7
MF	GO:0005200	structural constituent of cytoskeleton	8/313	112/18496	0.000637534	0.0211728	0.0189317	ACTA1/AGRN/ANK2/ANK3/ARPC5/CCDC6/DMD/KRT14	8
MF	GO:0020037	heme binding	9/313	141/18496	0.00067406	0.0212666	0.0190156	CYBB/CYP3A5/CYP4F3/FLVCR2/HBB/HBG1/NOX4/PXDNL/STEAP3	9
MF	GO:0048407	platelet-derived growth factor binding	3/313	11/18496	0.000716058	0.0215158	0.0192384	COL1A2/COL3A1/PDGFA	3
MF	GO:0046906	tetrapyrrole binding	9/313	151/18496	0.00109793	0.0314908	0.0281576	CYBB/CYP3A5/CYP4F3/FLVCR2/HBB/HBG1/NOX4/PXDNL/STEAP3	9
MF	GO:0001968	fibronectin binding	4/313	29/18496	0.00136822	0.036629	0.0327519	FBLN1/FSTL3/IGFBP3/TNFAIP6	4
MF	GO:0008009	chemokine activity	5/313	49/18496	0.00139318	0.036629	0.0327519	CKLF/CXCL11/CXCL2/CXCL9/PPBP	5
MF	GO:0008083	growth factor activity	9/313	162/18496	0.00179019	0.0438868	0.0392415	CCN3/EFEMP1/FGF7/FGF9/OGN/PDGFA/PPBP/PTN/TGFB1	9
MF	GO:0016504	peptidase activator activity	5/313	52/18496	0.00182216	0.0438868	0.0392415	APH1A/CTSC/FBLN1/FN1/TGFB1	5
MF	GO:0004029	aldehyde dehydrogenase (NAD+) activity	3/313	15/18496	0.00187788	0.0438868	0.0392415	ALDH1A1/ALDH1A3/ALDH1L2	3
MF	GO:0016641	oxidoreductase activity, acting on the CH-NH2 group of donors, oxygen as acceptor	3/313	16/18496	0.00228247	0.0514371	0.0459926	LOX/LOXL2/MAOA	3
MF	GO:0004713	protein tyrosine kinase activity	8/313	138/18496	0.00244124	0.0521432	0.046624	CLK1/DDR2/DYRK1A/EFEMP1/EPHA3/HIPK2/HIPK3/KIT	8
MF	GO:0030246	carbohydrate binding	12/313	273/18496	0.00247907	0.0521432	0.046624	CANX/CD69/CLEC12A/CLEC7A/GUSB/KLRF1/LOXL2/P4HA1/PTN/SELL/SOST/VCAN	12
MF	GO:0004030	aldehyde dehydrogenase [NAD(P)+] activity	3/313	17/18496	0.0027371	0.0557131	0.0498161	ALDH1A1/ALDH1A3/ALDH1L2	3
MF	GO:0002020	protease binding	8/313	142/18496	0.0029133	0.0574466	0.0513661	COL1A2/COL3A1/ECM1/F3/FN1/KIT/PRNP/SELL	8
MF	GO:0019825	oxygen binding	4/313	39/18496	0.00415062	0.0786693	0.0703424	CYP3A5/HBB/HBG1/NOX4	4
MF	GO:0005507	copper ion binding	5/313	63/18496	0.00423892	0.0786693	0.0703424	F5/LACC1/LOX/LOXL2/PRNP	5
MF	GO:0016638	oxidoreductase activity, acting on the CH-NH2 group of donors	3/313	20/18496	0.00441984	0.0796834	0.0712492	LOX/LOXL2/MAOA	3
MF	GO:0045296	cadherin binding	13/313	334/18496	0.00471354	0.0826178	0.073873	ANK3/ANXA1/CALD1/CSNK1D/CTNNA3/CTTN/EIF3E/KIF5B/PHLDB2/PPFIBP1/PTPN11/RAN/SEPTIN9	13
MF	GO:0000287	magnesium ion binding	10/313	224/18496	0.00497323	0.0848137	0.0758364	ARF1/ATP8B4/ENOSF1/HPGDS/MAP3K20/PRKACB/PRTFDC1/RAN/RP2/UBA2	10
MF	GO:0061134	peptidase regulator activity	10/313	228/18496	0.00561892	0.0933037	0.0834278	APH1A/BST2/COL4A3/COL6A3/CTSC/FBLN1/FN1/GPC3/PRNP/TGFB1	10
MF	GO:0030021	extracellular matrix structural constituent conferring compression resistance	3/313	22/18496	0.00582362	0.0942232	0.08425	LUM/OGN/VCAN	3
MF	GO:0005126	cytokine receptor binding	11/313	273/18496	0.00702309	0.110789	0.0990626	CASP8/CKLF/CXCL11/CXCL2/CXCL9/ECM1/IL15/IL33/IL6ST/PPBP/TGFB1	11
MF	GO:0044325	transmembrane transporter binding	7/313	133/18496	0.00754666	0.116145	0.103851	ABCC9/ACTN1/ACTN2/ANK2/ANK3/CALM1/PRNP	7
MF	GO:0008238	exopeptidase activity	6/313	102/18496	0.00776084	0.116597	0.104256	ADAM10/CPE/CTSC/CTSZ/DNPEP/ERAP2	6
MF	GO:0019003	GDP binding	5/313	74/18496	0.00836246	0.119925	0.107232	GNAI3/RAB18/RAB8A/RAN/RHOB	5
MF	GO:0042379	chemokine receptor binding	5/313	74/18496	0.00836246	0.119925	0.107232	CKLF/CXCL11/CXCL2/CXCL9/PPBP	5
MF	GO:0140359	ABC-type transporter activity	4/313	48/18496	0.00872189	0.1223	0.109355	ABCA9/ABCB1/ABCC9/TAP2	4
MF	GO:0004364	glutathione transferase activity	3/313	27/18496	0.0103946	0.139553	0.124782	GSTA4/GSTM1/HPGDS	3
MF	GO:0005242	inward rectifier potassium channel activity	3/313	27/18496	0.0103946	0.139553	0.124782	ABCC9/KCNJ2/KCNK1	3
MF	GO:0019199	transmembrane receptor protein kinase activity	5/313	79/18496	0.0109319	0.143709	0.128498	BMPR1B/DDR2/EFEMP1/EPHA3/KIT	5
MF	GO:0016175	superoxide-generating NAD(P)H oxidase activity	2/313	10/18496	0.0117436	0.14622	0.130743	CYBB/NOX4	2
MF	GO:0031720	haptoglobin binding	2/313	10/18496	0.0117436	0.14622	0.130743	HBB/HBG1	2
MF	GO:0019955	cytokine binding	7/313	145/18496	0.0118181	0.14622	0.130743	BMPR1B/CCR7/IL6ST/KIT/LEPR/SOST/TNFRSF11A	7
MF	GO:0140375	immune receptor activity	7/313	147/18496	0.0126713	0.153761	0.137486	CCR7/CD200R1/F3/FCGR3A/IL6ST/KLRF1/LEPR	7
MF	GO:0004601	peroxidase activity	4/313	55/18496	0.0139479	0.159937	0.143008	GPX8/HBB/HBG1/PXDNL	4
MF	GO:0008374	O-acyltransferase activity	4/313	55/18496	0.0139479	0.159937	0.143008	ABHD5/CPT1A/LPCAT2/PLA2G4A	4
MF	GO:0002162	dystroglycan binding	2/313	11/18496	0.0141941	0.159937	0.143008	AGRN/DMD	2
MF	GO:0008046	axon guidance receptor activity	2/313	11/18496	0.0141941	0.159937	0.143008	GFRA3/MYOT	2
MF	GO:0016684	oxidoreductase activity, acting on peroxide as acceptor	4/313	57/18496	0.0157379	0.174221	0.15578	GPX8/HBB/HBG1/PXDNL	4
MF	GO:0017166	vinculin binding	2/313	12/18496	0.0168444	0.180149	0.161081	ACTN1/DMD	2
MF	GO:0070410	co-SMAD binding	2/313	12/18496	0.0168444	0.180149	0.161081	TGIF1/USP9Y	2
MF	GO:0019239	deaminase activity	3/313	33/18496	0.0180022	0.189323	0.169284	CDA/GNPDA2/LACC1	3
MF	GO:0004714	transmembrane receptor protein tyrosine kinase activity	4/313	60/18496	0.0186827	0.193259	0.172803	DDR2/EFEMP1/EPHA3/KIT	4
MF	GO:0031432	titin binding	2/313	13/18496	0.0196869	0.200362	0.179154	ACTN2/CALM1	2
MF	GO:0005344	oxygen carrier activity	2/313	14/18496	0.0227145	0.223951	0.200246	HBB/HBG1	2
MF	GO:0031404	chloride ion binding	2/313	14/18496	0.0227145	0.223951	0.200246	CTSC/NPR3	2
MF	GO:0051015	actin filament binding	8/313	208/18496	0.0256039	0.233652	0.20892	ACTN1/ACTN2/ARPC5/CTNNA3/MYO18B/NEB/NEXN/WDR1	8
MF	GO:0019209	kinase activator activity	6/313	133/18496	0.0257299	0.233652	0.20892	CAB39L/CALM1/IL6ST/LAMTOR3/MAP3K20/MOB1B	6
MF	GO:0005521	lamin binding	2/313	15/18496	0.0259202	0.233652	0.20892	IFI27/PRNP	2
MF	GO:0005523	tropomyosin binding	2/313	15/18496	0.0259202	0.233652	0.20892	CALD1/TNNT1	2
MF	GO:0042043	neurexin family protein binding	2/313	15/18496	0.0259202	0.233652	0.20892	CPE/NLGN4Y	2
MF	GO:0070492	oligosaccharide binding	2/313	15/18496	0.0259202	0.233652	0.20892	LOXL2/SELL	2
MF	GO:0019838	growth factor binding	6/313	135/18496	0.027424	0.243242	0.217496	COL1A2/COL3A1/IGFBP3/IL6ST/KIT/PDGFA	6
MF	GO:0016620	oxidoreductase activity, acting on the aldehyde or oxo group of donors, NAD or NADP as acceptor	3/313	39/18496	0.0280088	0.243242	0.217496	ALDH1A1/ALDH1A3/ALDH1L2	3
MF	GO:0008191	metalloendopeptidase inhibitor activity	2/313	16/18496	0.029297	0.243242	0.217496	BST2/COL4A3	2
MF	GO:0042813	Wnt receptor activity	2/313	16/18496	0.029297	0.243242	0.217496	FZD6/FZD7	2
MF	GO:0050664	oxidoreductase activity, acting on NAD(P)H, oxygen as acceptor	2/313	16/18496	0.029297	0.243242	0.217496	CYBB/NOX4	2
MF	GO:0072542	protein phosphatase activator activity	2/313	16/18496	0.029297	0.243242	0.217496	CALM1/IGFBP3	2
MF	GO:0140313	molecular sequestering activity	3/313	40/18496	0.0299107	0.243509	0.217734	INSIG1/PRNP/STAT3	3
MF	GO:0070851	growth factor receptor binding	6/313	138/18496	0.0301009	0.243509	0.217734	ECM1/EFEMP1/FGF7/FGF9/IL6ST/PDGFA	6
MF	GO:0004620	phospholipase activity	5/313	104/18496	0.0318458	0.254363	0.227439	ABHD3/EDNRA/F2RL2/LYPLA1/PLA2G4A	5
MF	GO:0004115	3',5'-cyclic-AMP phosphodiesterase activity	2/313	17/18496	0.0328383	0.259012	0.231596	PDE1A/PDE7A	2
MF	GO:0003725	double-stranded RNA binding	4/313	73/18496	0.0352283	0.274433	0.245385	ACTN1/HNRNPU/IFIH1/OAS2	4
MF	GO:0004550	nucleoside diphosphate kinase activity	2/313	18/18496	0.0365376	0.277774	0.248372	CMPK1/CMPK2	2
MF	GO:0005229	intracellular calcium activated chloride channel activity	2/313	18/18496	0.0365376	0.277774	0.248372	ANO1/ANO5	2
MF	GO:0090079	translation regulator activity, nucleic acid binding	5/313	110/18496	0.0391148	0.292934	0.261927	EIF1AY/EIF3E/EIF4B/HBS1L/PAIP2B	5
MF	GO:0015651	quaternary ammonium group transmembrane transporter activity	2/313	19/18496	0.0403886	0.292934	0.261927	SLC16A9/SLC22A4	2
MF	GO:0019211	phosphatase activator activity	2/313	19/18496	0.0403886	0.292934	0.261927	CALM1/IGFBP3	2
MF	GO:0061778	intracellular chloride channel activity	2/313	19/18496	0.0403886	0.292934	0.261927	ANO1/ANO5	2
MF	GO:0036122	BMP binding	2/313	20/18496	0.0443852	0.314686	0.281377	BMPR1B/SOST	2
MF	GO:0050145	nucleoside monophosphate kinase activity	2/313	20/18496	0.0443852	0.314686	0.281377	CMPK1/CMPK2	2
MF	GO:0042605	peptide antigen binding	3/313	47/18496	0.045066	0.315963	0.282519	B2M/MICB/TAP2	3
MF	GO:0015459	potassium channel regulator activity	3/313	48/18496	0.0474889	0.325712	0.291236	ABCC9/ADRB2/KCNS3	3
MF	GO:0016903	oxidoreductase activity, acting on the aldehyde or oxo group of donors	3/313	48/18496	0.0474889	0.325712	0.291236	ALDH1A1/ALDH1A3/ALDH1L2	3
MF	GO:0003841	1-acylglycerol-3-phosphate O-acyltransferase activity	2/313	21/18496	0.0485212	0.325712	0.291236	ABHD5/LPCAT2	2
MF	GO:0106222	lncRNA binding	2/313	21/18496	0.0485212	0.325712	0.291236	HNRNPU/PUM2	2
MF	GO:0005125	cytokine activity	8/313	237/18496	0.0491022	0.326142	0.291621	CKLF/CXCL11/CXCL2/CXCL9/IL15/IL33/PPBP/TGFB1	8

## Sheet: Sheet3
Table S3. Results of KEGG pathway enrichment analysis of overlapping genes
category	subcategory	ID	Description	GeneRatio	BgRatio	pvalue	p.adjust	qvalue	geneID	Count
Human Diseases	Cancer: overview	hsa05205	Proteoglycans in cancer	17/198	203/8764	3.12e-06	0.000824378	0.000749434	ANK2/ANK3/COL1A2/CTTN/EIF4B/ESR1/FN1/FZD6/FZD7/GPC3/LUM/MMP9/PRKACB/PTPN11/STAT3/TGFB1/TWIST1	17
NA	NA	hsa04820	Cytoskeleton in muscle cells	17/198	229/8764	1.57e-05	0.0020677	0.00187972	ACTA1/ACTN2/AGRN/ANK2/ANK3/ANKRD2/COL1A2/COL3A1/COL4A3/COL6A3/DMD/FN1/MYOT/NEB/THBS2/TNNT1/VCAN	17
Human Diseases	Endocrine and metabolic disease	hsa04933	AGE-RAGE signaling pathway in diabetic complications	10/198	100/8764	8.16e-05	0.00718434	0.00653122	CDKN1B/COL1A2/COL3A1/COL4A3/CYBB/F3/FN1/NOX4/STAT3/TGFB1	10
Genetic Information Processing	Information processing in viruses	hsa03250	Viral life cycle - HIV-1	7/198	63/8764	0.000512271	0.0338099	0.0307363	BST2/MAP1B/MX1/MX2/PSIP1/RAN/RANBP2	7
Organismal Systems	Endocrine system	hsa04924	Renin secretion	7/198	69/8764	0.000891364	0.047064	0.0427855	ADRB2/CALM1/EDNRA/GNAI3/KCNJ2/PDE1A/PRKACB	7
Human Diseases	Cancer: specific types	hsa05226	Gastric cancer	10/198	149/8764	0.00198044	0.0738891	0.0671719	ABCB1/AXIN2/CDKN1B/CTNNA3/DDB2/FGF7/FGF9/FZD6/FZD7/TGFB1	10
Human Diseases	Infectious disease: parasitic	hsa05146	Amoebiasis	8/198	102/8764	0.00210503	0.0738891	0.0671719	ACTN1/COL1A2/COL3A1/COL4A3/CXCL2/FN1/PRKACB/TGFB1	8
Organismal Systems	Digestive system	hsa04974	Protein digestion and absorption	8/198	103/8764	0.00223906	0.0738891	0.0671719	COL12A1/COL15A1/COL1A2/COL21A1/COL3A1/COL4A3/COL6A3/SLC1A1	8
Metabolism	Xenobiotics biodegradation and metabolism	hsa00982	Drug metabolism - cytochrome P450	6/198	72/8764	0.0055892	0.16395	0.149045	ADH1B/CYP3A5/GSTA4/GSTM1/HPGDS/MAOA	6
Human Diseases	Infectious disease: bacterial	hsa05134	Legionellosis	5/198	56/8764	0.00840794	0.22197	0.20179	ARF1/CASP8/CLK1/CXCL2/HBS1L	5
Cellular Processes	Cell growth and death	hsa04216	Ferroptosis	4/198	41/8764	0.0133283	0.268295	0.243904	CYBB/PRNP/SLC39A14/STEAP3	4
Human Diseases	Cardiovascular disease	hsa05418	Fluid shear stress and atherosclerosis	8/198	139/8764	0.0133619	0.268295	0.243904	BMPR1B/CALM1/DUSP1/GSTA4/GSTM1/KLF2/MMP9/PDGFA	8
Environmental Information Processing	Signaling molecules and interaction	hsa04512	ECM-receptor interaction	6/198	89/8764	0.0151904	0.268295	0.243904	AGRN/COL1A2/COL4A3/COL6A3/FN1/THBS2	6
Organismal Systems	Immune system	hsa04670	Leukocyte transendothelial migration	7/198	115/8764	0.0152197	0.268295	0.243904	ACTN1/CTNNA3/CYBB/GNAI3/MMP9/OCLN/PTPN11	7
Environmental Information Processing	Signaling molecules and interaction	hsa04060	Cytokine-cytokine receptor interaction	13/198	297/8764	0.017051	0.268295	0.243904	BMPR1B/CCR7/CXCL11/CXCL2/CXCL9/IL15/IL33/IL6ST/LEPR/PPBP/TGFB1/TNFRSF11A/TNFRSF12A	13
Human Diseases	Infectious disease: viral	hsa05165	Human papillomavirus infection	14/198	331/8764	0.0177533	0.268295	0.243904	AXIN2/CASP8/CDKN1B/COL1A2/COL4A3/COL6A3/FN1/FZD6/FZD7/ISG15/MX1/MX2/PRKACB/THBS2	14
Human Diseases	Cancer: specific types	hsa05224	Breast cancer	8/198	147/8764	0.0181769	0.268295	0.243904	AXIN2/DDB2/ESR1/FGF7/FGF9/FZD6/FZD7/KIT	8
Environmental Information Processing	Membrane transport	hsa02010	ABC transporters	4/198	45/8764	0.0182928	0.268295	0.243904	ABCA9/ABCB1/ABCC9/TAP2	4
Environmental Information Processing	Signaling molecules and interaction	hsa04061	Viral protein interaction with cytokine and cytokine receptor	6/198	100/8764	0.0254695	0.316114	0.287376	CCR7/CXCL11/CXCL2/CXCL9/IL6ST/PPBP	6
Environmental Information Processing	Signal transduction	hsa04390	Hippo signaling pathway	8/198	157/8764	0.0258066	0.316114	0.287376	AXIN2/BMPR1B/CSNK1D/CTNNA3/FZD6/FZD7/MOB1B/TGFB1	8
Organismal Systems	Endocrine system	hsa04916	Melanogenesis	6/198	101/8764	0.0265876	0.316114	0.287376	CALM1/FZD6/FZD7/GNAI3/KIT/PRKACB	6
Organismal Systems	Endocrine system	hsa04926	Relaxin signaling pathway	7/198	129/8764	0.0267472	0.316114	0.287376	COL1A2/COL3A1/COL4A3/GNAI3/MMP9/PRKACB/TGFB1	7
Cellular Processes	Transport and catabolism	hsa04142	Lysosome	7/198	132/8764	0.0298287	0.316114	0.287376	AP1S2/AP3S2/CTSC/CTSZ/GUSB/HYAL1/LAMP1	7
Human Diseases	Infectious disease: bacterial	hsa05100	Bacterial invasion of epithelial cells	5/198	77/8764	0.029831	0.316114	0.287376	ARPC5/CTNNA3/CTTN/FN1/SEPTIN9	5
Organismal Systems	Immune system	hsa04062	Chemokine signaling pathway	9/198	192/8764	0.029935	0.316114	0.287376	CCR7/CXCL11/CXCL2/CXCL9/FOXO3/GNAI3/PPBP/PRKACB/STAT3	9
Metabolism	Xenobiotics biodegradation and metabolism	hsa00980	Metabolism of xenobiotics by cytochrome P450	5/198	78/8764	0.031311	0.316446	0.287678	ADH1B/CYP3A5/GSTA4/GSTM1/HPGDS	5
Metabolism	Xenobiotics biodegradation and metabolism	hsa00983	Drug metabolism - other enzymes	5/198	80/8764	0.0344073	0.316446	0.287678	CDA/CMPK1/GSTA4/GSTM1/GUSB	5
Environmental Information Processing	Signal transduction	hsa04350	TGF-beta signaling pathway	6/198	108/8764	0.0353319	0.316446	0.287678	BMPR1B/ID3/SKP1/TFDP1/TGFB1/TGIF1	6
Human Diseases	Infectious disease: viral	hsa05162	Measles	7/198	138/8764	0.0366921	0.316446	0.287678	CASP8/CDKN1B/IFIH1/MX1/MX2/OAS2/STAT3	7
Human Diseases	Infectious disease: viral	hsa05171	Coronavirus disease - COVID-19	10/198	233/8764	0.038406	0.316446	0.287678	CYBB/IFIH1/IL6ST/ISG15/MX1/MX2/OAS2/RPL17/RPS23/STAT3	10
Metabolism	Metabolism of other amino acids	hsa00480	Glutathione metabolism	4/198	57/8764	0.0394242	0.316446	0.287678	GPX8/GSTA4/GSTM1/HPGDS	4
Metabolism	Nucleotide metabolism	hsa00240	Pyrimidine metabolism	4/198	58/8764	0.0416239	0.316446	0.287678	CDA/CMPK1/CMPK2/NT5E	4
Organismal Systems	Endocrine system	hsa04923	Regulation of lipolysis in adipocytes	4/198	58/8764	0.0416239	0.316446	0.287678	ABHD5/ADRB2/GNAI3/PRKACB	4
Human Diseases	Cancer: specific types	hsa05213	Endometrial cancer	4/198	58/8764	0.0416239	0.316446	0.287678	AXIN2/CTNNA3/DDB2/FOXO3	4
Metabolism	Global and overview maps	hsa01232	Nucleotide metabolism	5/198	85/8764	0.042956	0.316446	0.287678	CDA/CMPK1/CMPK2/LACC1/NT5E	5
Cellular Processes	Cellular community - eukaryotes	hsa04550	Signaling pathways regulating pluripotency of stem cells	7/198	143/8764	0.0431517	0.316446	0.287678	AXIN2/BMPR1B/FZD6/FZD7/ID3/IL6ST/STAT3	7

## Sheet: Sheet4
Table S4. Results of GSEA of AS group(GSE100927)
ID	Description	setSize	enrichmentScore	NES	pvalue	p.adjust	qvalue	rank	leading_edge	core_enrichment
T_CELL_RECEPTOR_SIGNALING_PATHWAY	T_CELL_RECEPTOR_SIGNALING_PATHWAY	58	0.698433	1.94893	2.94e-06	3.67e-05	2.72e-05	1579	tags=40%, list=11%, signal=35%	TNF/VAV3/PTPN6/PTPRC/CD3G/CD40LG/PIK3CG/LCK/PIK3CD/PAK1/CD28/ZAP70/IL10/CD8B/FOS/PIK3R2/CD4/PDCD1/PDPK1/MAPK1/MAPK11/VAV2/NFATC1
NATURAL_KILLER_CELL_MEDIATED_CYTOTOXICITY	NATURAL_KILLER_CELL_MEDIATED_CYTOTOXICITY	68	0.748521	2.12522	1.02e-08	8.26e-07	6.12e-07	668	tags=38%, list=5%, signal=37%	ITGB2/FCGR3A/SYK/TNF/ITGAL/VAV3/PTPN6/RAC2/FCER1G/PIK3CG/LCK/PIK3CD/HLA-B/MICB/PLCG2/PTK2B/HLA-C/FASLG/PAK1/ZAP70/SH2D1A/HLA-A/TNFSF10/SH3BP2/NCR3/PIK3R2
TOLL_LIKE_RECEPTOR_SIGNALING_PATHWAY	TOLL_LIKE_RECEPTOR_SIGNALING_PATHWAY	49	0.776964	2.11312	1.43e-07	5.78e-06	4.28e-06	1318	tags=43%, list=9%, signal=39%	SPP1/CCL3/IL1B/TNF/IRF5/TLR7/TLR1/TLR2/PIK3CG/PIK3CD/CXCL9/STAT1/FOS/CASP8/PIK3R2/IFNAR2/CXCL11/MAPK1/FADD/MAPK11/CD40
CYTOKINE_CYTOKINE_RECEPTOR_INTERACTION	CYTOKINE_CYTOKINE_RECEPTOR_INTERACTION	120	0.634273	1.95366	1.9e-07	6.17e-06	4.57e-06	1318	tags=40%, list=9%, signal=37%	CCL3/CCL3L3/CCR5/CSF1R/IL10RA/IL1B/TNF/CXCR3/TNFRSF21/CXCR4/CCR2/CCR7/TNFRSF14/IL21R/CD40LG/IL18/PLEKHO2/CXCL16/CXCL9/CD27/PPBP/TNFSF13B/FASLG/CCL7/IL2RA/IL17RA/IL10/CXCR6/IL10RB/TNFSF10/TNFRSF11A/CXCL1/TNFRSF9/TNFSF15/IL23A/CD70/LEP/IL18RAP/CXCL2/CCL2/IFNAR2/CXCL12/KIT/KDR/CXCL11/CCL21/TNFSF4/CD40
B_CELL_RECEPTOR_SIGNALING_PATHWAY	B_CELL_RECEPTOR_SIGNALING_PATHWAY	45	0.763706	2.05859	9.43e-07	1.53e-05	1.13e-05	761	tags=36%, list=5%, signal=34%	SYK/LILRB3/BTK/INPP5D/VAV3/LYN/PTPN6/DAPP1/RAC2/PIK3CG/RASGRP3/PIK3CD/PLCG2/FOS/PIK3R2/CD19
LYSOSOME	LYSOSOME	70	0.823566	2.34222	1e-10	1.62e-08	1.2e-08	1689	tags=66%, list=12%, signal=58%	LAPTM5/FUCA1/PLA2G15/CTSS/TPP1/GAA/CTSH/SLC11A1/CTSC/GLA/LAMP3/TCIRG1/CTSZ/PSAP/ATP6V0D2/GUSB/NAGA/HEXA/GLB1/HEXB/GGA1/ASAH1/IGF2R/CTSA/GNPTAB/ATP6V0A1/ATP6V0D1/ACP2/NPC1/MANBA/ARSA/M6PR/LAMP2/GALNS/LAMP1/SGSH/GGA3/SUMF1/ARSB/DNASE2/CTSW/CLN3/NAGLU/SLC11A2/HGSNAT/AGA
LEISHMANIA_INFECTION	LEISHMANIA_INFECTION	38	0.807394	2.1032	3.93e-07	9.08e-06	6.73e-06	547	tags=50%, list=4%, signal=48%	ITGB2/NCF1/FCGR3A/ITGAM/IL1B/HLA-DRB1/TNF/HLA-DQA1/FCGR2A/HLA-DPA1/HLA-DQB1/PTPN6/NCF4/TLR2/ITGA4/HLA-DPB1/STAT1/IL10/FOS
CHEMOKINE_SIGNALING_PATHWAY	CHEMOKINE_SIGNALING_PATHWAY	98	0.66458	1.97619	3.6e-07	9.08e-06	6.73e-06	1274	tags=38%, list=9%, signal=35%	CCL3/CCL3L3/NCF1/CCR5/FGR/CXCR3/CXCR4/VAV3/LYN/JAK3/CCR2/CCR7/ARRB2/RAC2/HCK/DOCK2/PIK3CG/PIK3CD/CXCL16/CXCL9/PPBP/PREX1/PTK2B/CCL7/STAT1/PAK1/PRKCD/CXCR6/PIK3R2/ELMO1/CXCL1/CXCL2/CCL2/CXCL12/CXCL11/CCL21/MAPK1
CELL_ADHESION_MOLECULES_CAMS	CELL_ADHESION_MOLECULES_CAMS	67	0.709016	2.01667	5.1e-07	1.03e-05	7.65e-06	1318	tags=46%, list=9%, signal=42%	ITGB2/ITGAM/HLA-DRB1/HLA-DQA1/ITGAL/HLA-DPA1/HLA-DQB1/SELPLG/PTPRC/CD40LG/HLA-B/F11R/VCAM1/HLA-C/SELL/ITGA4/HLA-DPB1/CD28/ICAM3/CADM1/CD8B/HLA-A/CDH3/SPN/PECAM1/CD4/ITGA6/PDCD1/CLDN7/SDC3/CD40
ALLOGRAFT_REJECTION	ALLOGRAFT_REJECTION	18	0.901642	2.01232	6.25e-07	1.12e-05	8.33e-06	597	tags=72%, list=4%, signal=69%	HLA-DRB1/TNF/HLA-DQA1/HLA-DPA1/HLA-DQB1/CD40LG/HLA-B/HLA-C/FASLG/HLA-DPB1/CD28/IL10/HLA-A
ANTIGEN_PROCESSING_AND_PRESENTATION	ANTIGEN_PROCESSING_AND_PRESENTATION	37	0.79553	2.05616	1.14e-06	1.54e-05	1.14e-05	970	tags=43%, list=7%, signal=40%	HLA-DRB1/HLA-DQA1/HLA-DPA1/HLA-DQB1/CD74/CTSS/HSPA6/HLA-B/HLA-C/HLA-DPB1/CD8B/B2M/HLA-A/CD4/TAP2/TAPBP
AUTOIMMUNE_THYROID_DISEASE	AUTOIMMUNE_THYROID_DISEASE	23	0.85737	2.003	1.06e-06	1.54e-05	1.14e-05	597	tags=52%, list=4%, signal=50%	HLA-DRB1/HLA-DQA1/HLA-DPA1/HLA-DQB1/CD40LG/HLA-B/HLA-C/FASLG/HLA-DPB1/CD28/IL10/HLA-A
ASTHMA	ASTHMA	12	0.92271	1.89701	7.25e-06	8.39e-05	6.22e-05	588	tags=83%, list=4%, signal=80%	HLA-DRB1/TNF/HLA-DQA1/HLA-DPA1/HLA-DQB1/FCER1G/CD40LG/HLA-DPB1/IL10/FCER1A
FC_EPSILON_RI_SIGNALING_PATHWAY	FC_EPSILON_RI_SIGNALING_PATHWAY	46	0.730534	1.96625	9.95e-06	0.000101	7.47e-05	1288	tags=37%, list=9%, signal=34%	SYK/TNF/BTK/INPP5D/VAV3/LYN/RAC2/FCER1G/PIK3CG/PIK3CD/PLCG2/PRKCD/FCER1A/PIK3R2/PDPK1/MAPK1/MAPK11
FC_GAMMA_R_MEDIATED_PHAGOCYTOSIS	FC_GAMMA_R_MEDIATED_PHAGOCYTOSIS	48	0.722956	1.95973	9.51e-06	0.000101	7.47e-05	786	tags=40%, list=5%, signal=38%	NCF1/FCGR3A/SYK/FCGR2A/INPP5D/VAV3/LYN/PTPRC/MARCKS/RAC2/HCK/DOCK2/PIK3CG/PIK3CD/PLCG2/PAK1/PRKCD/PIK3R2/ARPC1B
RIBOSOME	RIBOSOME	49	-0.68181	-2.00781	1.22e-05	0.000116	8.61e-05	3805	tags=78%, list=26%, signal=57%	RPS29/RPS8/RPL6/RPS18/RPS24/RPS6/RPL36AL/RPS5/RPL35/RPL27/RPS9/RPL26/RPL23/RPL11/RPS21/RPL18A/RPS16/RPLP1/RPL37A/RPS26/RPS25/RPS27/RPL31/RPL30/RPL21/RPL10L/RPL22/RPS7/RPL29/RPL9/RPS23/RPL37/RPL15/RPL17/RPL23A/RPS3A/RSL24D1/RPL34
TYPE_I_DIABETES_MELLITUS	TYPE_I_DIABETES_MELLITUS	18	0.868873	1.93918	1.45e-05	0.000131	9.69e-05	597	tags=67%, list=4%, signal=64%	IL1B/HLA-DRB1/TNF/HLA-DQA1/HLA-DPA1/HLA-DQB1/HLA-B/HLA-C/FASLG/HLA-DPB1/CD28/HLA-A
NOD_LIKE_RECEPTOR_SIGNALING_PATHWAY	NOD_LIKE_RECEPTOR_SIGNALING_PATHWAY	32	0.774099	1.93066	2.95e-05	0.000251	0.000186	1441	tags=50%, list=10%, signal=45%	IL1B/TNF/PYCARD/NLRC4/NAIP/IL18/NLRP3/NOD2/CCL7/CASP8/CXCL1/CXCL2/CCL2/MAPK1/MAPK11/NLRP1
INTESTINAL_IMMUNE_NETWORK_FOR_IGA_PRODUCTION	INTESTINAL_IMMUNE_NETWORK_FOR_IGA_PRODUCTION	22	0.807066	1.86843	4.54e-05	0.000368	0.000272	1551	tags=64%, list=11%, signal=57%	HLA-DRB1/HLA-DQA1/HLA-DPA1/CXCR4/HLA-DQB1/CD40LG/TNFSF13B/ITGA4/HLA-DPB1/CD28/IL10/CXCL12/CD40/TGFB1
LEUKOCYTE_TRANSENDOTHELIAL_MIGRATION	LEUKOCYTE_TRANSENDOTHELIAL_MIGRATION	69	0.617664	1.75266	0.000169	0.001303	0.000965	1288	tags=33%, list=9%, signal=31%	MMP9/ITGB2/NCF1/ITGAM/ITGAL/CXCR4/VAV3/NCF4/CYBB/RAC2/PIK3CG/PIK3CD/PLCG2/PTK2B/F11R/VCAM1/ITGA4/PIK3R2/PECAM1/TXK/CXCL12/CLDN7/MAPK11
PRIMARY_IMMUNODEFICIENCY	PRIMARY_IMMUNODEFICIENCY	19	0.818414	1.8455	0.000197	0.001389	0.001029	1318	tags=63%, list=9%, signal=58%	BTK/JAK3/PTPRC/CD40LG/LCK/ZAP70/CD8B/CD19/CD4/TAP2/DCLRE1C/CD40
SYSTEMIC_LUPUS_ERYTHEMATOSUS	SYSTEMIC_LUPUS_ERYTHEMATOSUS	30	0.737971	1.82019	0.000193	0.001389	0.001029	511	tags=40%, list=4%, signal=39%	FCGR3A/HLA-DRB1/TNF/HLA-DQA1/FCGR2A/HLA-DPA1/HLA-DQB1/CD40LG/C4B/HLA-DPB1/CD28/IL10
GLYCEROLIPID_METABOLISM	GLYCEROLIPID_METABOLISM	21	0.799342	1.84079	0.000236	0.001594	0.00118	849	tags=43%, list=6%, signal=40%	LPL/GLA/MBOAT1/PNPLA3/AGPAT4/GK/AGPAT2/DGKZ/DGKQ
VIRAL_MYOCARDITIS	VIRAL_MYOCARDITIS	39	0.676872	1.775	0.000372	0.002409	0.001784	630	tags=36%, list=4%, signal=34%	ITGB2/HLA-DRB1/HLA-DQA1/ITGAL/HLA-DPA1/HLA-DQB1/RAC2/CD40LG/HLA-B/HLA-C/HLA-DPB1/CD28/HLA-A/CASP8
EPITHELIAL_CELL_SIGNALING_IN_HELICOBACTER_PYLORI_INFECTION	EPITHELIAL_CELL_SIGNALING_IN_HELICOBACTER_PYLORI_INFECTION	35	0.685805	1.75263	0.000613	0.003819	0.002829	2205	tags=49%, list=15%, signal=41%	LYN/TCIRG1/ATP6V0D2/PLCG2/F11R/ATP6V1A/PAK1/ATP6V0A1/ATP6V0D1/CXCL1/ATP6V1F/ADAM10/MAPK11/CASP3/ATP6V1C1/IKBKG/ADAM17
VASCULAR_SMOOTH_MUSCLE_CONTRACTION	VASCULAR_SMOOTH_MUSCLE_CONTRACTION	58	-0.54557	-1.63837	0.00126	0.007559	0.0056	1089	tags=28%, list=7%, signal=26%	KCNMB3/EDNRA/PLA2G2C/AGTR1/CALM1/PTGIR/CALD1/KCNMB1/KCNMA1/MYLK/PRKG1/MYH11/PLCB4/MYL9/ADRA1B/NPR1
HEMATOPOIETIC_CELL_LINEAGE	HEMATOPOIETIC_CELL_LINEAGE	36	0.674009	1.73265	0.001807	0.010454	0.007744	1664	tags=50%, list=11%, signal=44%	CD36/CSF1R/ITGAM/IL1B/HLA-DRB1/TNF/CD3G/MME/ITGA4/IL2RA/CD8B/CD19/CD4/ITGA6/KIT/MS4A1/CD44/CD1E
GLYCOSPHINGOLIPID_BIOSYNTHESIS_GLOBO_SERIES	GLYCOSPHINGOLIPID_BIOSYNTHESIS_GLOBO_SERIES	11	0.843935	1.70268	0.002143	0.011971	0.008868	699	tags=45%, list=5%, signal=43%	GLA/NAGA/HEXA/HEXB/ST3GAL2
ENDOCYTOSIS	ENDOCYTOSIS	92	0.535843	1.57929	0.002328	0.01257	0.009311	1171	tags=23%, list=8%, signal=21%	CCR5/CSF1R/CXCR4/ARRB2/HSPA6/PSD4/ADRB2/HLA-B/HLA-C/DAB2/IL2RA/SMAP2/PSD3/HLA-A/NEDD4L/ARAP2/MDM2/AGAP2/ARFGAP1/KIT/KDR
DRUG_METABOLISM_CYTOCHROME_P450	DRUG_METABOLISM_CYTOCHROME_P450	33	-0.61875	-1.67999	0.002702	0.014118	0.010458	1594	tags=30%, list=11%, signal=27%	ALDH1A3/GSTA4/UGT2B11/GSTM1/GSTM3/MAOA/ADH1B/GSTA2/MGST1/AOX1
APOPTOSIS	APOPTOSIS	45	0.62443	1.68317	0.003526	0.017849	0.013222	2236	tags=40%, list=15%, signal=34%	IL1B/TNF/CASP10/PIK3CG/PIK3CD/FASLG/BAX/ATM/TNFSF10/CASP8/PIK3R2/FADD/CASP3/PRKAR1B/AIFM1/IKBKG/RIPK1/CASP6
PPAR_SIGNALING_PATHWAY	PPAR_SIGNALING_PATHWAY	42	0.639831	1.68731	0.003745	0.018384	0.013618	1058	tags=31%, list=7%, signal=29%	MMP1/CD36/FABP5/LPL/PLTP/CYP27A1/PPARG/RXRA/ACSL5/GK/CPT2/DBI/PDPK1
CARDIAC_MUSCLE_CONTRACTION	CARDIAC_MUSCLE_CONTRACTION	31	-0.62976	-1.68639	0.003991	0.019015	0.014086	1864	tags=35%, list=13%, signal=31%	CACNA1C/COX7B/ATP1A1/UQCRH/COX7A2L/UQCRB/COX7C/CACNB1/COX6B2/TPM2/CACNB2
ARRHYTHMOGENIC_RIGHT_VENTRICULAR_CARDIOMYOPATHY_ARVC	ARRHYTHMOGENIC_RIGHT_VENTRICULAR_CARDIOMYOPATHY_ARVC	30	-0.62549	-1.66825	0.004449	0.020591	0.015252	1034	tags=47%, list=7%, signal=43%	DAG1/ITGB1/CACNB1/ACTN3/ITGB3/CTNNA3/ACTN4/ACTN1/ACTN2/DMD/LAMA2/ITGA8/ITGA5/CACNB2
RIG_I_LIKE_RECEPTOR_SIGNALING_PATHWAY	RIG_I_LIKE_RECEPTOR_SIGNALING_PATHWAY	33	0.650127	1.63221	0.00519	0.023354	0.017299	2247	tags=42%, list=15%, signal=36%	TNF/CASP10/RNF125/IFIH1/ISG15/CASP8/FADD/MAPK11/NLRX1/TANK/MAVS/IKBKG/RIPK1/IKBKE
DNA_REPLICATION	DNA_REPLICATION	21	0.705759	1.62528	0.006702	0.028571	0.021164	3632	tags=67%, list=25%, signal=50%	PCNA/MCM5/RNASEH2A/MCM7/PRIM1/POLD4/POLA2/FEN1/POLD3/RPA2/POLE2/RNASEH2B/RPA1/RPA3
PORPHYRIN_AND_CHLOROPHYLL_METABOLISM	PORPHYRIN_AND_CHLOROPHYLL_METABOLISM	14	0.753863	1.60222	0.00653	0.028571	0.021164	2077	tags=57%, list=14%, signal=49%	HMOX1/GUSB/ALAS2/FTH1/CPOX/CP/HMBS/HMOX2
DILATED_CARDIOMYOPATHY	DILATED_CARDIOMYOPATHY	37	-0.57166	-1.58114	0.015221	0.060142	0.04455	1034	tags=38%, list=7%, signal=35%	DAG1/ITGB1/CACNB1/ITGB3/TGFB2/DMD/TGFB3/LAMA2/ITGA8/IGF1/ITGA5/TPM2/CACNB2/PLN
GLYCOSAMINOGLYCAN_DEGRADATION	GLYCOSAMINOGLYCAN_DEGRADATION	16	0.713717	1.55697	0.014854	0.060142	0.04455	1593	tags=62%, list=11%, signal=56%	GUSB/HPSE/HEXA/GLB1/HEXB/GALNS/SGSH/ARSB/NAGLU/HGSNAT
VIBRIO_CHOLERAE_INFECTION	VIBRIO_CHOLERAE_INFECTION	22	0.67185	1.55539	0.014935	0.060142	0.04455	1837	tags=41%, list=13%, signal=36%	TCIRG1/ATP6V0D2/PLCG2/ATP6V1A/ATP6V0A1/ATP6V0D1/ATP6V1F/KDELR3/ATP6V1C1
BLADDER_CANCER	BLADDER_CANCER	24	0.655366	1.545	0.017065	0.065822	0.048757	1758	tags=38%, list=12%, signal=33%	MMP9/MMP1/CDKN2A/RB1/MDM2/E2F1/MAPK1/MMP2/CDH1
TIGHT_JUNCTION	TIGHT_JUNCTION	66	-0.45814	-1.41304	0.019616	0.073903	0.054743	1928	tags=30%, list=13%, signal=26%	GNAI3/CTNNA1/PTEN/JAM2/ASH1L/CTTN/MYH9/MAGI3/PPP2CB/ACTN3/CTNNA3/ACTN4/MPDZ/ACTN1/TJP2/ACTN2/PARD3/GNAI1/MYH11/MYL9
PATHWAYS_IN_CANCER	PATHWAYS_IN_CANCER	183	0.42	1.35308	0.022502	0.082849	0.06137	1758	tags=23%, list=12%, signal=20%	MMP9/MMP1/CEBPA/CSF1R/RAC2/BIRC5/PIK3CG/CDKN2A/PIK3CD/PPARG/PLCG2/FASLG/STAT1/TCF7/RALA/FOS/BAX/RXRA/CASP8/PIK3R2/LAMB1/RB1/ITGA6/MDM2/STAT5A/VHL/SUFU/WNT5B/MITF/KIT/FZD5/E2F1/MAPK1/FADD/FN1/NOS2/TGFB1/RASSF5/MMP2/CASP3/MSH2/CDH1
WNT_SIGNALING_PATHWAY	WNT_SIGNALING_PATHWAY	76	-0.40971	-1.29015	0.037963	0.136668	0.101236	3009	tags=39%, list=21%, signal=31%	CTBP2/PPP2R5E/FZD7/CSNK2A1/TCF7L2/WNT9A/CTNNB1/NKD2/SMAD4/MAPK9/WNT3/CSNK1A1L/NFAT5/CXXC4/FZD6/WNT10B/NKD1/SKP1/TBL1X/TBL1Y/PRICKLE2/SFRP4/PPP2CB/AXIN2/MYC/CCND2/PRICKLE1/CAMK2G/PLCB4/SFRP1
HYPERTROPHIC_CARDIOMYOPATHY_HCM	HYPERTROPHIC_CARDIOMYOPATHY_HCM	36	-0.51665	-1.42822	0.044909	0.155807	0.115413	1034	tags=39%, list=7%, signal=36%	DAG1/PRKAG2/ITGB1/CACNB1/ITGB3/TGFB2/DMD/TGFB3/LAMA2/ITGA8/IGF1/ITGA5/TPM2/CACNB2
CALCIUM_SIGNALING_PATHWAY	CALCIUM_SIGNALING_PATHWAY	87	-0.39608	-1.27927	0.045203	0.155807	0.115413	2176	tags=29%, list=15%, signal=25%	ERBB3/ATP2B4/MYLK2/VDAC2/CACNA1C/CALM2/GRIN2C/BDKRB2/PDE1A/P2RX2/PDGFRA/EDNRA/TBXA2R/ERBB2/AGTR1/CALM1/TNNC2/CAMK2G/PLCE1/PTGER3/MYLK/PDE1C/PLCB4/ADRA1B/PLN
ECM_RECEPTOR_INTERACTION	ECM_RECEPTOR_INTERACTION	47	0.515756	1.38945	0.048438	0.163477	0.121094	1229	tags=34%, list=8%, signal=31%	SPP1/IBSP/CD36/COL1A2/COL6A3/THBS2/ITGA4/HMMR/COL3A1/AGRN/LAMB1/COL5A1/ITGA6/COL6A1/THBS3/SDC3
HOMOLOGOUS_RECOMBINATION	HOMOLOGOUS_RECOMBINATION	13	0.720147	1.5115	0.050542	0.163736	0.121286	3750	tags=92%, list=26%, signal=69%	RAD54L/TOP3B/POLD4/RAD54B/MUS81/POLD3/BRCA2/RPA2/RAD50/RPA1/RPA3/RAD51D
NON_SMALL_CELL_LUNG_CANCER	NON_SMALL_CELL_LUNG_CANCER	35	0.575355	1.47036	0.050489	0.163736	0.121286	1573	tags=31%, list=11%, signal=28%	PIK3CG/CDKN2A/PIK3CD/PLCG2/RXRA/PIK3R2/RB1/PDPK1/E2F1/MAPK1/RASSF5
CYTOSOLIC_DNA_SENSING_PATHWAY	CYTOSOLIC_DNA_SENSING_PATHWAY	23	0.622058	1.45326	0.051546	0.163736	0.121286	2247	tags=39%, list=15%, signal=33%	IL1B/PYCARD/IL18/ZBP1/ADAR/MAVS/IKBKG/RIPK1/IKBKE
JAK_STAT_SIGNALING_PATHWAY	JAK_STAT_SIGNALING_PATHWAY	62	0.489235	1.37525	0.053846	0.167751	0.12426	1114	tags=26%, list=8%, signal=24%	IL10RA/JAK3/PTPN6/IL21R/PIK3CG/PIK3CD/STAT1/IL2RA/IL10/IL10RB/PIK3R2/IL23A/STAT5A/LEP/IFNAR2/TYK2
NOTCH_SIGNALING_PATHWAY	NOTCH_SIGNALING_PATHWAY	23	0.616203	1.43958	0.056701	0.173313	0.12838	2571	tags=61%, list=18%, signal=50%	MFNG/PSEN2/PSEN1/NOTCH1/APH1A/JAG2/NUMB/CIR1/RBPJ/HDAC1/LFNG/ADAM17/EP300/DTX2
TGF_BETA_SIGNALING_PATHWAY	TGF_BETA_SIGNALING_PATHWAY	45	-0.4607	-1.32987	0.064615	0.193845	0.143589	983	tags=44%, list=7%, signal=42%	BMP5/SMAD4/ZFYVE9/RPS6KB1/SMAD6/INHBA/BMPR1B/CHRD/SKP1/LTBP1/PPP2CB/SMAD7/MYC/TGFB2/ID3/THBS4/TGFB3/BMPR1A/SMAD9/LEFTY2
GALACTOSE_METABOLISM	GALACTOSE_METABOLISM	12	0.70547	1.45039	0.0681	0.200587	0.148583	1408	tags=50%, list=10%, signal=45%	HK3/GAA/GLA/GLB1/HK2/GALK1
GLYCOSAMINOGLYCAN_BIOSYNTHESIS_HEPARAN_SULFATE	GLYCOSAMINOGLYCAN_BIOSYNTHESIS_HEPARAN_SULFATE	16	0.640345	1.39691	0.069767	0.201827	0.149502	753	tags=25%, list=5%, signal=24%	HS3ST2/HS3ST1/NDST1/B3GALT6
O_GLYCAN_BIOSYNTHESIS	O_GLYCAN_BIOSYNTHESIS	10	0.731306	1.42762	0.080827	0.225758	0.167228	1960	tags=50%, list=13%, signal=43%	GCNT1/GALNT5/ST3GAL2/C1GALT1/GALNT10
AMYOTROPHIC_LATERAL_SCLEROSIS_ALS	AMYOTROPHIC_LATERAL_SCLEROSIS_ALS	32	0.553325	1.38003	0.079734	0.225758	0.167228	1712	tags=25%, list=12%, signal=22%	TNF/GPX1/NEFH/BAX/CAT/MAPK11/TOMM40/CASP3
ACUTE_MYELOID_LEUKEMIA	ACUTE_MYELOID_LEUKEMIA	36	0.528095	1.35756	0.084279	0.229787	0.170213	1979	tags=36%, list=14%, signal=31%	CEBPA/PIK3CG/PIK3CD/PIM2/TCF7/PIK3R2/STAT5A/EIF4EBP1/KIT/MAPK1/RPS6KB2/FLT3/IKBKG
PURINE_METABOLISM	PURINE_METABOLISM	77	-0.39689	-1.25523	0.085106	0.229787	0.170213	2800	tags=35%, list=19%, signal=28%	DGUOK/POLR2F/ENPP1/ADSL/NT5C2/POLR3F/ADCY6/NUDT2/ADCY4/PKLR/PNPT1/PDE4B/AMPD3/ENTPD3/PDE1A/NME7/NT5E/ENTPD1/AK4/POLR1E/ENTPD2/POLR2J2/PDE5A/PDE1C/PDE4D/PDE8B/NPR1
TYPE_II_DIABETES_MELLITUS	TYPE_II_DIABETES_MELLITUS	24	0.584993	1.3791	0.087479	0.23232	0.172089	1274	tags=33%, list=9%, signal=30%	TNF/HK3/PIK3CG/PIK3CD/PRKCD/PIK3R2/HK2/MAPK1
SPHINGOLIPID_METABOLISM	SPHINGOLIPID_METABOLISM	13	0.674903	1.41654	0.090253	0.235714	0.174603	1875	tags=54%, list=13%, signal=47%	GLA/GLB1/ASAH1/ARSA/SGPL1/SPTLC2/SMPD2
ARACHIDONIC_ACID_METABOLISM	ARACHIDONIC_ACID_METABOLISM	29	0.557263	1.37223	0.091667	0.235714	0.174603	1596	tags=28%, list=11%, signal=25%	ALOX5/GPX1/HPGDS/TBXAS1/PTGS1/LTC4S/GGT1/LTA4H
BASE_EXCISION_REPAIR	BASE_EXCISION_REPAIR	14	0.647026	1.37515	0.106691	0.270061	0.200045	2666	tags=57%, list=18%, signal=47%	PARP4/PCNA/POLD4/PARP1/FEN1/MUTYH/POLD3/POLE2
N_GLYCAN_BIOSYNTHESIS	N_GLYCAN_BIOSYNTHESIS	21	0.591505	1.36216	0.108392	0.270145	0.200108	2684	tags=57%, list=18%, signal=47%	MGAT1/ST6GAL1/DPAGT1/RPN2/ALG2/GANAB/B4GALT3/DPM2/DDOST/RFT1/STT3A/ALG1
PANTOTHENATE_AND_COA_BIOSYNTHESIS	PANTOTHENATE_AND_COA_BIOSYNTHESIS	10	0.699271	1.36508	0.12218	0.293938	0.217732	950	tags=30%, list=7%, signal=28%	VNN2/BCAT1/COASY
PANCREATIC_CANCER	PANCREATIC_CANCER	45	0.473886	1.27737	0.120743	0.293938	0.217732	1551	tags=24%, list=11%, signal=22%	RAC2/PIK3CG/CDKN2A/PIK3CD/STAT1/RALA/PIK3R2/RB1/E2F1/MAPK1/TGFB1
VEGF_SIGNALING_PATHWAY	VEGF_SIGNALING_PATHWAY	43	0.478244	1.276	0.123631	0.293938	0.217732	1848	tags=26%, list=13%, signal=22%	RAC2/PIK3CG/MAPKAPK3/PIK3CD/PLCG2/PIK3R2/KDR/MAPK1/MAPK11/NFATC1/PXN
COLORECTAL_CANCER	COLORECTAL_CANCER	43	0.477625	1.27435	0.125196	0.293938	0.217732	1737	tags=28%, list=12%, signal=25%	RAC2/BIRC5/PIK3CG/PIK3CD/TCF7/FOS/BAX/PIK3R2/MAPK1/TGFB1/CASP3/MSH2
P53_SIGNALING_PATHWAY	P53_SIGNALING_PATHWAY	41	0.483236	1.27558	0.128571	0.294294	0.217996	1900	tags=39%, list=13%, signal=34%	CDKN2A/PMAIP1/TP53I3/STEAP3/BBC3/BAX/CCNB1/ATM/CASP8/CDK1/RRM2/MDM2/DDB2/CHEK2/CASP3/ZMAT3
PHOSPHATIDYLINOSITOL_SIGNALING_SYSTEM	PHOSPHATIDYLINOSITOL_SIGNALING_SYSTEM	42	0.479263	1.26387	0.128981	0.294294	0.217996	922	tags=29%, list=6%, signal=27%	INPP5D/PIK3CG/PIK3CD/PLCG2/ITPR3/ITPKB/PIK3R2/INPP5E/DGKZ/DGKQ/CALM3/IMPA2
ALZHEIMERS_DISEASE	ALZHEIMERS_DISEASE	73	0.433035	1.23573	0.139785	0.314516	0.232975	1282	tags=21%, list=9%, signal=19%	IL1B/TNF/LPL/MME/SNCA/ITPR3/CASP8/CALM3/PSEN2/PSEN1/ADAM10/LRP1/APH1A/MAPK1/FADD
GLYOXYLATE_AND_DICARBOXYLATE_METABOLISM	GLYOXYLATE_AND_DICARBOXYLATE_METABOLISM	10	-0.63183	-1.31711	0.159574	0.354124	0.262314	2063	tags=40%, list=14%, signal=34%	MTHFD2L/GRHPR/HYI/MTHFD2
METABOLISM_OF_XENOBIOTICS_BY_CYTOCHROME_P450	METABOLISM_OF_XENOBIOTICS_BY_CYTOCHROME_P450	34	-0.44768	-1.22222	0.167089	0.365789	0.270954	1594	tags=29%, list=11%, signal=26%	ALDH1A3/GSTA4/CYP1B1/UGT2B11/GSTM1/CYP1A1/GSTM3/ADH1B/GSTA2/MGST1
AXON_GUIDANCE	AXON_GUIDANCE	59	0.42858	1.20291	0.175841	0.379817	0.281346	2451	tags=37%, list=17%, signal=31%	CXCR4/RAC2/SRGAP2/PAK1/PLXNA1/NRP1/EFNB1/NGEF/PLXNA3/EPHB2/PLXNB2/CXCL12/LIMK2/MAPK1/SEMA7A/NFATC1/SLIT1/ABLIM3/PLXNA2/ROBO2/SEMA6B/SEMA6C
PARKINSONS_DISEASE	PARKINSONS_DISEASE	42	-0.41311	-1.18847	0.181818	0.382527	0.283353	2053	tags=40%, list=14%, signal=35%	SDHD/COX5B/NDUFA10/UBE2J1/NDUFB1/VDAC2/NDUFB6/COX7B/CYCS/UQCRH/COX7A2L/UQCRB/NDUFS5/COX7C/NDUFA5/NDUFA4/COX6B2
FOCAL_ADHESION	FOCAL_ADHESION	109	0.385188	1.16603	0.180115	0.382527	0.283353	1274	tags=21%, list=9%, signal=19%	SPP1/IBSP/VAV3/PARVG/RAC2/FLNA/PIK3CG/PIK3CD/COL1A2/COL6A3/THBS2/ITGA4/PAK1/COL3A1/PIK3R2/LAMB1/COL5A1/ITGA6/PDPK1/COL6A1/KDR/THBS3/MAPK1
NEUROACTIVE_LIGAND_RECEPTOR_INTERACTION	NEUROACTIVE_LIGAND_RECEPTOR_INTERACTION	115	0.380683	1.1625	0.186536	0.38742	0.286978	1621	tags=17%, list=11%, signal=15%	P2RX7/S1PR4/GZMA/ADORA3/ADRB2/P2RX4/PTGER4/C3AR1/P2RY8/MC1R/P2RY1/TSPO/LEP/PTGDR/APLNR/F2RL2/GPR35/S1PR2/OPRL1
MISMATCH_REPAIR	MISMATCH_REPAIR	15	0.583963	1.25806	0.19349	0.39375	0.291667	3632	tags=60%, list=25%, signal=45%	PCNA/POLD4/MSH2/EXO1/POLD3/MLH3/RPA2/RPA1/RPA3
ALDOSTERONE_REGULATED_SODIUM_REABSORPTION	ALDOSTERONE_REGULATED_SODIUM_REABSORPTION	22	0.535064	1.23872	0.194444	0.39375	0.291667	1274	tags=32%, list=9%, signal=29%	SGK1/PIK3CG/PIK3CD/PIK3R2/NEDD4L/PDPK1/MAPK1
LONG_TERM_DEPRESSION	LONG_TERM_DEPRESSION	37	-0.4221	-1.16747	0.211082	0.422164	0.312714	2650	tags=41%, list=18%, signal=33%	PLA2G12A/RAF1/KRAS/HRAS/PLA2G4A/BRAF/GNAI3/GRIA3/GRIA2/PLA2G2C/PPP2CB/GNAI1/IGF1/PRKG1/PLCB4
GLYCOSPHINGOLIPID_BIOSYNTHESIS_LACTO_AND_NEOLACTO_SERIES	GLYCOSPHINGOLIPID_BIOSYNTHESIS_LACTO_AND_NEOLACTO_SERIES	12	0.598531	1.23053	0.224014	0.438406	0.324745	1947	tags=33%, list=13%, signal=29%	ST3GAL6/FUT4/B4GALT3/FUT1
CELL_CYCLE	CELL_CYCLE	63	0.407349	1.14845	0.224615	0.438406	0.324745	2627	tags=41%, list=18%, signal=34%	CDKN2A/CDC45/PTTG1/CCNB1/ATM/CDK1/PCNA/MCM5/RB1/MDM2/CCNA2/MAD1L1/MCM7/CDC7/E2F1/ORC6/TGFB1/CHEK2/PLK1/HDAC1/PTTG2/EP300/TFDP1/CCND3/ANAPC5/CDC16
ABC_TRANSPORTERS	ABC_TRANSPORTERS	24	0.498912	1.17617	0.25729	0.496202	0.367557	1254	tags=25%, list=9%, signal=23%	ABCA7/ABCC5/ABCC3/TAP2/ABCB1/ABCC10
RNA_DEGRADATION	RNA_DEGRADATION	26	-0.43697	-1.13892	0.266187	0.507321	0.375793	3776	tags=62%, list=26%, signal=46%	EXOSC2/CNOT2/LSM2/XRN2/CNOT3/CNOT4/DDX6/CNOT6L/DIS3/LSM5/C1D/LSM3/PNPT1/HSPA9/CNOT8/XRN1
TYROSINE_METABOLISM	TYROSINE_METABOLISM	25	-0.44177	-1.13804	0.271635	0.511684	0.379025	1594	tags=28%, list=11%, signal=25%	ALDH1A3/TYRP1/TRMT11/HPD/MAOA/ADH1B/AOX1
GLIOMA	GLIOMA	41	0.429764	1.13443	0.287302	0.522953	0.387373	1274	tags=24%, list=9%, signal=22%	PIK3CG/CDKN2A/PIK3CD/PLCG2/PIK3R2/RB1/MDM2/CALM3/E2F1/MAPK1
GLYCEROPHOSPHOLIPID_METABOLISM	GLYCEROPHOSPHOLIPID_METABOLISM	37	0.436137	1.12726	0.280899	0.522953	0.387373	849	tags=22%, list=6%, signal=20%	PLA2G15/MBOAT1/LPCAT2/LYPLA2/AGPAT4/AGPAT2/DGKZ/DGKQ
ADIPOCYTOKINE_SIGNALING_PATHWAY	ADIPOCYTOKINE_SIGNALING_PATHWAY	35	0.440182	1.12492	0.286645	0.522953	0.387373	1567	tags=20%, list=11%, signal=18%	CD36/TNF/RXRA/ACSL5/LEP/ADIPOR1/ACSL1
AMINO_SUGAR_AND_NUCLEOTIDE_SUGAR_METABOLISM	AMINO_SUGAR_AND_NUCLEOTIDE_SUGAR_METABOLISM	21	0.484269	1.11521	0.304196	0.536406	0.397337	2042	tags=43%, list=14%, signal=37%	HK3/HEXA/HEXB/AMDHD2/HK2/NPL/GALK1/PMM2/GALK2
PEROXISOME	PEROXISOME	41	0.42204	1.11404	0.307937	0.536406	0.397337	2467	tags=32%, list=17%, signal=26%	IDH1/ACSL5/CAT/GSTK1/ACAA1/NOS2/ACSL1/IDH2/PEX6/MPV17/PEX11B/ACSL6/PRDX1
COMPLEMENT_AND_COAGULATION_CASCADES	COMPLEMENT_AND_COAGULATION_CASCADES	36	0.430265	1.10607	0.299838	0.536406	0.397337	2740	tags=39%, list=19%, signal=32%	PLAU/C3AR1/C4B/F13A1/F12/C4A/A2M/CFB/PROC/PLAT/PLG/C9/CD55/C1R
REGULATION_OF_ACTIN_CYTOSKELETON	REGULATION_OF_ACTIN_CYTOSKELETON	97	0.360786	1.07419	0.30506	0.536406	0.397337	1274	tags=19%, list=9%, signal=17%	ITGB2/ITGAM/ITGAL/VAV3/RAC2/PIK3CG/PIK3CD/NCKAP1L/IQGAP3/ITGAD/ITGA4/PAK1/PIK3R2/ARPC1B/ITGA6/ARHGEF1/LIMK2/MAPK1
GLUTATHIONE_METABOLISM	GLUTATHIONE_METABOLISM	23	0.477247	1.11495	0.317869	0.547818	0.405791	1589	tags=43%, list=11%, signal=39%	GPX1/IDH1/RRM2/LAP3/GSS/GSTK1/GSTT2/MGST2/IDH2/GGT1
LONG_TERM_POTENTIATION	LONG_TERM_POTENTIATION	36	-0.38552	-1.06573	0.335065	0.571374	0.42324	2480	tags=33%, list=17%, signal=28%	RAF1/KRAS/HRAS/BRAF/CACNA1C/CALM2/GRIN2C/GRIA2/RAP1A/CALM1/CAMK2G/PLCB4
ADHERENS_JUNCTION	ADHERENS_JUNCTION	37	-0.38123	-1.05444	0.350923	0.592183	0.438654	650	tags=24%, list=4%, signal=23%	ACTN3/CTNNA3/ACTN4/ERBB2/ACTN1/ACTN2/PARD3/VCL/SORBS1
DRUG_METABOLISM_OTHER_ENZYMES	DRUG_METABOLISM_OTHER_ENZYMES	18	0.486789	1.08644	0.367857	0.607158	0.449746	2777	tags=39%, list=19%, signal=32%	GUSB/IMPDH1/ITPA/CDA/UMPS/UPP1/NAT2
PRION_DISEASES	PRION_DISEASES	19	0.479399	1.08103	0.367021	0.607158	0.449746	1274	tags=21%, list=9%, signal=19%	IL1B/BAX/NOTCH1/MAPK1
VASOPRESSIN_REGULATED_WATER_REABSORPTION	VASOPRESSIN_REGULATED_WATER_REABSORPTION	18	-0.45094	-1.07855	0.371041	0.607158	0.449746	3397	tags=61%, list=23%, signal=47%	RAB11B/DYNC1LI1/VAMP2/DYNC2LI1/DYNC2H1/ADCY6/DYNC1I2/DCTN1/CREB3L2/RAB5A/CREB3
PROTEIN_EXPORT	PROTEIN_EXPORT	10	-0.5191	-1.08211	0.380851	0.616979	0.457021	3458	tags=60%, list=24%, signal=46%	SRP19/HSPA5/SRP68/SEC62/SRP9/SEC63
PHENYLALANINE_METABOLISM	PHENYLALANINE_METABOLISM	15	0.491275	1.05838	0.390597	0.625211	0.463119	9	tags=7%, list=0%, signal=7%	IL4I1
MELANOGENESIS	MELANOGENESIS	53	-0.3518	-1.0326	0.401163	0.625211	0.463119	2885	tags=40%, list=20%, signal=32%	FZD7/TCF7L2/WNT9A/ADCY6/RAF1/CTNNB1/KRAS/HRAS/ADCY4/WNT3/GNAI3/CALM2/CREB3L2/FZD6/WNT10B/TYRP1/CREB3/CALM1/GNAI1/CAMK2G/PLCB4
MAPK_SIGNALING_PATHWAY	MAPK_SIGNALING_PATHWAY	124	0.331362	1.02333	0.40137	0.625211	0.463119	827	tags=13%, list=6%, signal=12%	IL1B/TNF/ARRB2/RAC2/HSPA6/FLNA/PTPN7/MAPKAPK3/RASGRP3/MAP3K11/FASLG/PAK1/FOS/RPS6KA1/MAPK8IP3/TAOK2
PROTEASOME	PROTEASOME	26	-0.39232	-1.02254	0.398082	0.625211	0.463119	3348	tags=46%, list=23%, signal=36%	PSMB6/PSMB4/PSMD7/PSMB7/PSMD4/PSMC1/PSMC6/PSMD14/PSMA2/PSMD6/PSMD12/PSMC3
ALANINE_ASPARTATE_AND_GLUTAMATE_METABOLISM	ALANINE_ASPARTATE_AND_GLUTAMATE_METABOLISM	13	0.496421	1.04193	0.422383	0.641425	0.47513	964	tags=15%, list=7%, signal=14%	IL4I1/CAD
STARCH_AND_SUCROSE_METABOLISM	STARCH_AND_SUCROSE_METABOLISM	15	0.478167	1.03014	0.424955	0.641425	0.47513	1502	tags=33%, list=10%, signal=30%	HK3/GAA/GUSB/HK2/AMY1C
PROPANOATE_METABOLISM	PROPANOATE_METABOLISM	14	-0.45033	-1.01851	0.427617	0.641425	0.47513	3189	tags=50%, list=22%, signal=39%	ALDH7A1/PCCA/ACACB/LDHA/ACACA/SUCLA2/ACAT1
PROGESTERONE_MEDIATED_OOCYTE_MATURATION	PROGESTERONE_MEDIATED_OOCYTE_MATURATION	38	0.389638	1.01498	0.417722	0.641425	0.47513	1288	tags=24%, list=9%, signal=22%	PIK3CG/PIK3CD/CCNB1/CDK1/PIK3R2/RPS6KA1/CCNA2/MAPK1/MAPK11
HUNTINGTONS_DISEASE	HUNTINGTONS_DISEASE	75	-0.32033	-1.00613	0.441176	0.655693	0.485699	2577	tags=31%, list=18%, signal=25%	HDAC2/NDUFB1/TAF4B/DNAL1/DCTN1/VDAC2/NDUFB6/CREB3L2/COX7B/CYCS/UQCRH/COX7A2L/UQCRB/NDUFS5/CREB3/COX7C/NDUFA5/TGM2/NDUFA4/COX6B2/POLR2J2/PLCB4/BDNF
CYSTEINE_AND_METHIONINE_METABOLISM	CYSTEINE_AND_METHIONINE_METABOLISM	16	0.466327	1.01729	0.454383	0.669182	0.49569	9	tags=6%, list=0%, signal=6%	IL4I1
THYROID_CANCER	THYROID_CANCER	24	0.419304	0.988494	0.464837	0.676316	0.500975	2397	tags=33%, list=16%, signal=28%	PPARG/TCF7/RXRA/MAPK1/CDH1/NCOA4/TPM3/MAP2K2
GLYCOLYSIS_GLUCONEOGENESIS	GLYCOLYSIS_GLUCONEOGENESIS	25	0.413689	0.984372	0.467577	0.676316	0.500975	1418	tags=20%, list=10%, signal=18%	HK3/ACSS1/HK2/ENO3/PGK1
NICOTINATE_AND_NICOTINAMIDE_METABOLISM	NICOTINATE_AND_NICOTINAMIDE_METABOLISM	11	-0.46989	-0.99717	0.475877	0.682231	0.505356	909	tags=36%, list=6%, signal=34%	ENPP1/NT5C2/NT5E/AOX1
TRYPTOPHAN_METABOLISM	TRYPTOPHAN_METABOLISM	26	0.403878	0.967521	0.497436	0.706883	0.523617	927	tags=15%, list=6%, signal=14%	IL4I1/TDO2/KYNU/CAT
FRUCTOSE_AND_MANNOSE_METABOLISM	FRUCTOSE_AND_MANNOSE_METABOLISM	14	0.457098	0.971491	0.509946	0.718358	0.532117	1937	tags=29%, list=13%, signal=25%	HK3/HK2/PFKFB2/PMM2
MTOR_SIGNALING_PATHWAY	MTOR_SIGNALING_PATHWAY	32	0.384939	0.960064	0.519934	0.719347	0.53285	1840	tags=31%, list=13%, signal=27%	PIK3CG/PIK3CD/PIK3R2/ULK3/RPS6KA1/EIF4EBP1/PDPK1/MAPK1/TSC1/RPS6KB2
SPLICEOSOME	SPLICEOSOME	62	-0.31622	-0.95712	0.528409	0.719347	0.53285	4442	tags=55%, list=31%, signal=38%	SF3B2/DDX39B/SRSF10/RBM8A/NCBP1/NCBP2/PQBP1/U2AF1/PUF60/LSM2/SNW1/MAGOHB/RBM25/ZMAT2/SNRPB2/PLRG1/DHX38/LSM5/SNRPD1/SMNDC1/LSM3/SNRPD3/HSPA1A/TCERG1/BCAS2/HNRNPA1L2/HNRNPC/SF3B1/SNRNP27/SRSF8/HNRNPA1/PRPF40B/SYF2/HNRNPA3
MELANOMA	MELANOMA	42	0.362343	0.955539	0.523885	0.719347	0.53285	1274	tags=21%, list=9%, signal=20%	PIK3CG/CDKN2A/PIK3CD/PIK3R2/RB1/MDM2/MITF/E2F1/MAPK1
ALPHA_LINOLENIC_ACID_METABOLISM	ALPHA_LINOLENIC_ACID_METABOLISM	11	-0.44542	-0.94524	0.526316	0.719347	0.53285	2650	tags=55%, list=18%, signal=45%	ACOX3/ACOX1/PLA2G12A/PLA2G4A/FADS2/PLA2G2C
OXIDATIVE_PHOSPHORYLATION	OXIDATIVE_PHOSPHORYLATION	42	0.35871	0.945959	0.544586	0.735191	0.544586	829	tags=14%, list=6%, signal=14%	TCIRG1/ATP6V0D2/ATP6V1A/ATP6V0A1/ATP6V0D1/ATP6V1F
GLYCOSYLPHOSPHATIDYLINOSITOL_GPI_ANCHOR_BIOSYNTHESIS	GLYCOSYLPHOSPHATIDYLINOSITOL_GPI_ANCHOR_BIOSYNTHESIS	15	0.431086	0.928708	0.566004	0.75779	0.561326	2155	tags=33%, list=15%, signal=28%	PIGF/PIGO/PIGS/DPM2/PIGQ
RNA_POLYMERASE	RNA_POLYMERASE	18	-0.38337	-0.91694	0.579186	0.769082	0.569691	482	tags=44%, list=3%, signal=43%	POLR1C/POLR1A/POLR3G/POLR3C/POLR2F/POLR3F/POLR1E/POLR2J2
INOSITOL_PHOSPHATE_METABOLISM	INOSITOL_PHOSPHATE_METABOLISM	28	0.374308	0.912309	0.586735	0.772773	0.572424	922	tags=21%, list=6%, signal=20%	PIK3CG/PIK3CD/PLCG2/ITPKB/INPP5E/IMPA2
OLFACTORY_TRANSDUCTION	OLFACTORY_TRANSDUCTION	142	-0.25939	-0.92232	0.67803	0.79407	0.5882	680	tags=6%, list=5%, signal=6%	OR51E1/CALM2/OR2C1/OR2A2/OR52E8/CALM1/CAMK2G/PDE1C/PRKG1
PROSTATE_CANCER	PROSTATE_CANCER	57	-0.30387	-0.9077	0.682857	0.79407	0.5882	2480	tags=40%, list=17%, signal=34%	RAF1/CTNNB1/KRAS/HRAS/PDGFC/BCL2/RELA/CDKN1B/BRAF/CDK2/NKX3-1/NFKBIA/CREB3L2/PTEN/HSP90AB1/FOXO1/CREB3/PDGFRA/PDGFA/PIK3R3/ERBB2/AR/IGF1
CHRONIC_MYELOID_LEUKEMIA	CHRONIC_MYELOID_LEUKEMIA	47	0.336911	0.907641	0.626563	0.79407	0.5882	1979	tags=26%, list=14%, signal=22%	PIK3CG/CDKN2A/PIK3CD/PIK3R2/RB1/MDM2/STAT5A/E2F1/MAPK1/TGFB1/HDAC1/IKBKG
GAP_JUNCTION	GAP_JUNCTION	43	-0.31501	-0.90473	0.666667	0.79407	0.5882	2516	tags=30%, list=17%, signal=25%	ADCY6/RAF1/KRAS/HRAS/ADCY4/PDGFC/GNAI3/PDGFRA/PDGFA/TUBA4A/GNAI1/PRKG1/PLCB4
NEUROTROPHIN_SIGNALING_PATHWAY	NEUROTROPHIN_SIGNALING_PATHWAY	71	0.316763	0.903944	0.656442	0.79407	0.5882	1288	tags=18%, list=9%, signal=17%	PIK3CG/PIK3CD/PLCG2/FASLG/PRKCD/BAX/PIK3R2/RPS6KA1/CALM3/PSEN1/PDPK1/MAPK1/MAPK11
PATHOGENIC_ESCHERICHIA_COLI_INFECTION	PATHOGENIC_ESCHERICHIA_COLI_INFECTION	29	0.357373	0.880008	0.643333	0.79407	0.5882	1931	tags=28%, list=13%, signal=24%	HCLS1/TUBB3/KRT18/ARPC1B/TUBA1C/CDH1/TUBB1/TUBA1A
SMALL_CELL_LUNG_CANCER	SMALL_CELL_LUNG_CANCER	48	0.323294	0.876358	0.673469	0.79407	0.5882	1521	tags=21%, list=10%, signal=19%	PIK3CG/PIK3CD/RXRA/PIK3R2/LAMB1/RB1/ITGA6/E2F1/FN1/NOS2
PYRIMIDINE_METABOLISM	PYRIMIDINE_METABOLISM	53	0.316461	0.874699	0.68997	0.79407	0.5882	2747	tags=30%, list=19%, signal=25%	TYMS/CMPK2/RRM2/CAD/ITPA/PRIM1/POLR2A/CDA/POLD4/POLA2/UMPS/POLR2L/UPP1/POLD3/POLE2/NME5
REGULATION_OF_AUTOPHAGY	REGULATION_OF_AUTOPHAGY	12	0.424815	0.873383	0.65233	0.79407	0.5882	2850	tags=33%, list=20%, signal=27%	ULK3/ATG4C/IFNG/ATG5
INSULIN_SIGNALING_PATHWAY	INSULIN_SIGNALING_PATHWAY	65	0.30714	0.870614	0.718654	0.79407	0.5882	1847	tags=22%, list=13%, signal=19%	INPP5D/HK3/PIK3CG/PIK3CD/PIK3R2/EIF4EBP1/HK2/CALM3/PDPK1/MAPK1/TSC1/PRKAR1B/RPS6KB2/PHKB
ERBB_SIGNALING_PATHWAY	ERBB_SIGNALING_PATHWAY	50	0.315772	0.86335	0.690513	0.79407	0.5882	1553	tags=18%, list=11%, signal=16%	PIK3CG/PIK3CD/PLCG2/PAK1/PIK3R2/STAT5A/EIF4EBP1/MAPK1/NRG1
VALINE_LEUCINE_AND_ISOLEUCINE_DEGRADATION	VALINE_LEUCINE_AND_ISOLEUCINE_DEGRADATION	17	0.392265	0.861038	0.664884	0.79407	0.5882	1746	tags=24%, list=12%, signal=21%	IL4I1/BCAT1/ACAA1/BCKDHA
GLYCINE_SERINE_AND_THREONINE_METABOLISM	GLYCINE_SERINE_AND_THREONINE_METABOLISM	17	-0.36581	-0.86018	0.659864	0.79407	0.5882	1052	tags=18%, list=7%, signal=16%	CTH/MAOA/PHGDH
OOCYTE_MEIOSIS	OOCYTE_MEIOSIS	52	0.311537	0.858203	0.707504	0.79407	0.5882	1274	tags=17%, list=9%, signal=16%	REC8/PTTG1/ITPR3/STAG3/CCNB1/CDK1/RPS6KA1/CALM3/MAPK1
STEROID_HORMONE_BIOSYNTHESIS	STEROID_HORMONE_BIOSYNTHESIS	18	-0.35373	-0.84606	0.687783	0.79407	0.5882	3535	tags=39%, list=24%, signal=29%	HSD17B6/SRD5A2/CYP3A5/STS/CYP1B1/UGT2B11/CYP1A1
ARGININE_AND_PROLINE_METABOLISM	ARGININE_AND_PROLINE_METABOLISM	24	-0.32896	-0.84154	0.720764	0.79407	0.5882	1391	tags=21%, list=10%, signal=19%	AMD1/GLS/ASS1/PRODH/MAOA
RENAL_CELL_CARCINOMA	RENAL_CELL_CARCINOMA	39	0.32057	0.840648	0.718354	0.79407	0.5882	1551	tags=18%, list=11%, signal=16%	PIK3CG/PIK3CD/PAK1/PIK3R2/VHL/MAPK1/TGFB1
NUCLEOTIDE_EXCISION_REPAIR	NUCLEOTIDE_EXCISION_REPAIR	25	0.352309	0.838319	0.706485	0.79407	0.5882	3632	tags=48%, list=25%, signal=36%	PCNA/DDB2/POLD4/ERCC5/POLD3/RPA2/POLE2/ERCC2/GTF2H1/RPA1/CUL4A/RPA3
BASAL_TRANSCRIPTION_FACTORS	BASAL_TRANSCRIPTION_FACTORS	11	-0.39365	-0.83539	0.679825	0.79407	0.5882	3531	tags=45%, list=24%, signal=34%	GTF2IRD1/TAF1/TAF4B/GTF2I/TAF9B
ETHER_LIPID_METABOLISM	ETHER_LIPID_METABOLISM	17	0.379483	0.832981	0.702317	0.79407	0.5882	3321	tags=41%, list=23%, signal=32%	LPCAT2/PAFAH1B3/PAFAH2/PLA2G4E/PLA2G12B/PLA2G2D/LPCAT4
HISTIDINE_METABOLISM	HISTIDINE_METABOLISM	17	0.37902	0.831964	0.705882	0.79407	0.5882	3330	tags=41%, list=23%, signal=32%	HDC/HNMT/AMDHD1/HAL/LCMT1/METTL2B/ALDH3B1
SNARE_INTERACTIONS_IN_VESICULAR_TRANSPORT	SNARE_INTERACTIONS_IN_VESICULAR_TRANSPORT	19	-0.346	-0.83091	0.714612	0.79407	0.5882	3221	tags=42%, list=22%, signal=33%	VAMP3/VAMP2/BET1L/VAMP1/TSNARE1/VAMP7/VAMP4/SNAP25
LYSINE_DEGRADATION	LYSINE_DEGRADATION	23	0.353695	0.826309	0.723368	0.79407	0.5882	1102	tags=17%, list=8%, signal=16%	SETDB2/PLOD3/PLOD1/SETDB1
SELENOAMINO_ACID_METABOLISM	SELENOAMINO_ACID_METABOLISM	13	-0.3688	-0.8195	0.707589	0.79407	0.5882	1066	tags=31%, list=7%, signal=29%	AHCYL1/TRMT11/MAT2A/CTH
DORSO_VENTRAL_AXIS_FORMATION	DORSO_VENTRAL_AXIS_FORMATION	13	-0.36491	-0.81084	0.725446	0.79407	0.5882	3540	tags=46%, list=24%, signal=35%	PIWIL2/MAPK3/NOTCH3/KRAS/SPIRE1/ETS2
PYRUVATE_METABOLISM	PYRUVATE_METABOLISM	22	-0.32736	-0.82209	0.734742	0.798847	0.591738	3288	tags=45%, list=23%, signal=35%	DLAT/ALDH7A1/PCK2/ACACB/PKLR/LDHA/GRHPR/ACACA/ACYP2/ACAT1
BASAL_CELL_CARCINOMA	BASAL_CELL_CARCINOMA	27	0.339602	0.822369	0.744863	0.802363	0.594343	1151	tags=15%, list=8%, signal=14%	TCF7/SUFU/WNT5B/FZD5
ENDOMETRIAL_CANCER	ENDOMETRIAL_CANCER	38	0.313317	0.81617	0.748418	0.802363	0.594343	1274	tags=16%, list=9%, signal=14%	PIK3CG/PIK3CD/TCF7/PIK3R2/PDPK1/MAPK1
LINOLEIC_ACID_METABOLISM	LINOLEIC_ACID_METABOLISM	17	-0.33744	-0.79348	0.752834	0.802363	0.594343	2716	tags=35%, list=19%, signal=29%	CYP2C18/CYP1A2/CYP3A5/PLA2G12A/PLA2G4A/PLA2G2C
FATTY_ACID_METABOLISM	FATTY_ACID_METABOLISM	18	-0.33161	-0.79315	0.762443	0.807293	0.597995	829	tags=17%, list=6%, signal=16%	ACAT1/ACSL3/ADH1B
HEDGEHOG_SIGNALING_PATHWAY	HEDGEHOG_SIGNALING_PATHWAY	28	-0.30295	-0.80647	0.772947	0.8131	0.602296	2718	tags=29%, list=19%, signal=23%	WNT9A/BMP5/WNT3/CSNK1A1L/CSNK1G3/WNT10B/RAB23/GAS1
GNRH_SIGNALING_PATHWAY	GNRH_SIGNALING_PATHWAY	52	0.290129	0.799231	0.80245	0.83869	0.621252	1638	tags=17%, list=11%, signal=15%	PTK2B/PRKCD/ITPR3/CALM3/MMP14/MAPK1/MAPK11/ITPR2/MMP2
CITRATE_CYCLE_TCA_CYCLE	CITRATE_CYCLE_TCA_CYCLE	15	0.342148	0.737105	0.813743	0.845041	0.625956	2114	tags=20%, list=15%, signal=17%	IDH1/IDH2/OGDH
NITROGEN_METABOLISM	NITROGEN_METABOLISM	12	0.355043	0.729938	0.824373	0.850627	0.630094	2250	tags=25%, list=15%, signal=21%	CA12/AMT/HAL
RETINOL_METABOLISM	RETINOL_METABOLISM	23	0.318774	0.744726	0.829897	0.850907	0.630301	43	tags=4%, list=0%, signal=4%	DHRS9
UBIQUITIN_MEDIATED_PROTEOLYSIS	UBIQUITIN_MEDIATED_PROTEOLYSIS	54	-0.27435	-0.81042	0.837681	0.853486	0.632212	3102	tags=35%, list=21%, signal=28%	SAE1/CBLB/UBE2J1/RCHY1/MID1/UBE2NL/AIRE/FBXO4/UBE2E1/RHOBTB2/RNF7/UBE3A/WWP2/CUL3/UBE2B/SKP1/UBE2N/KLHL13/UBA2
GLYCOSAMINOGLYCAN_BIOSYNTHESIS_CHONDROITIN_SULFATE	GLYCOSAMINOGLYCAN_BIOSYNTHESIS_CHONDROITIN_SULFATE	10	0.336637	0.657165	0.883459	0.894502	0.662594	3181	tags=40%, list=22%, signal=31%	B3GALT6/CHST7/CSGALNACT2/CHST15
TASTE_TRANSDUCTION	TASTE_TRANSDUCTION	23	0.274837	0.642079	0.936426	0.942242	0.697957	507	tags=4%, list=3%, signal=4%	ITPR3
BUTANOATE_METABOLISM	BUTANOATE_METABOLISM	12	-0.26838	-0.58455	0.948198	0.948198	0.702369	1926	tags=25%, list=13%, signal=22%	ALDH7A1/ACSM1/ACAT1

## Sheet: Sheet5
Table S5. Results of GSEA of AF group(GSE79768)
ID	Description	setSize	enrichmentScore	NES	pvalue	p.adjust	qvalue	rank	leading_edge	core_enrichment
N_GLYCAN_BIOSYNTHESIS	N_GLYCAN_BIOSYNTHESIS	45	0.565903	1.83338	0.00175538	0.0935372	0.0845473	2839	tags=31%, list=12%, signal=27%	ST6GAL1/MAN1A2/RPN1/ALG5/STT3A/DPM1/FUT8/MGAT2/ALG10/MGAT5/STT3B/ALG11/DAD1/MGAT4A
RNA_DEGRADATION	RNA_DEGRADATION	51	0.514405	1.72715	0.00741489	0.170542	0.154152	4336	tags=41%, list=19%, signal=33%	ZCCHC7/CNOT6L/PNPT1/CNOT8/LSM1/CNOT7/EXOSC6/PAPOLG/ENO3/LSM2/LSM6/XRN2/MPHOSPH6/C1D/LSM8/LSM7/EXOSC3/DCPS/LSM4/LSM3/EXOSC7
B_CELL_RECEPTOR_SIGNALING_PATHWAY	B_CELL_RECEPTOR_SIGNALING_PATHWAY	75	0.479098	1.72396	0.00164087	0.0935372	0.0845473	5035	tags=44%, list=22%, signal=34%	BLNK/PIK3CA/GSK3B/PPP3R1/CD72/KRAS/SOS2/BCL10/RASGRP3/PIK3CG/LYN/GRB2/MAPK1/FCGR2B/MALT1/AKT1/PPP3CB/NRAS/RAF1/PIK3R3/RAC2/PLCG2/VAV1/PIK3AP1/PTPN6/RAC3/FOS/DAPP1/CHUK/BTK/PPP3CA/CD79A/IFITM1
SPLICEOSOME	SPLICEOSOME	118	0.43149	1.63491	0.00136257	0.0935372	0.0845473	4275	tags=42%, list=19%, signal=35%	SF3B2/TRA2A/SRSF1/SNRNP27/SRSF6/NCBP1/SNRNP40/ALYREF/RBM25/PRPF18/SRSF5/PLRG1/TRA2B/WBP11/SRSF10/PPIH/RBM22/LSM2/PHF5A/TCERG1/HNRNPK/SNRPF/DDX46/SMNDC1/HNRNPU/LSM6/HSPA2/MAGOH/PRPF38B/MAGOHB/ACIN1/CDC40/AQR/LSM8/CDC5L/CRNKL1/PPIE/SNRPD2/LSM7/SRSF3/DDX5/SNRPG/THOC1/PRPF40B/LSM4/CHERP/PCBP1/PQBP1/LSM3/ISY1
UBIQUITIN_MEDIATED_PROTEOLYSIS	UBIQUITIN_MEDIATED_PROTEOLYSIS	127	0.383304	1.4651	0.00943251	0.173558	0.156878	3992	tags=32%, list=17%, signal=27%	UBA1/UBE2N/UBE2M/UBE2Q1/UBE2D2/RNF7/SKP1/CUL2/ANAPC10/UBE2A/UBE2W/UBE2S/UBE2Q2/UBE2G1/MAP3K1/KLHL13/PIAS2/CUL4A/RBX1/WWP1/UBE2J1/TRIP12/CDC23/FBXO4/HERC4/UBA6/UBR5/UBA3/UBE2E2/NEDD4/UBE2L3/BIRC6/FBXW7/SOCS3/XIAP/ERCC8/BTRC/STUB1/CBL/CDC26/FANCL
NOTCH_SIGNALING_PATHWAY	NOTCH_SIGNALING_PATHWAY	47	0.544739	1.79729	0.00267078	0.0982849	0.0888387	4330	tags=36%, list=19%, signal=29%	CTBP1/APH1A/NCOR2/NOTCH3/JAG1/PSENEN/DLL1/CTBP2/JAG2/NOTCH1/HDAC2/NOTCH4/HDAC1/NOTCH2/CIR1/LFNG/DTX2
FC_GAMMA_R_MEDIATED_PHAGOCYTOSIS	FC_GAMMA_R_MEDIATED_PHAGOCYTOSIS	91	0.43742	1.61627	0.00349409	0.107152	0.0968538	3734	tags=35%, list=16%, signal=30%	FCGR3A/GSN/PIK3CA/FCGR2C/PTPRC/CFL2/ARPC5/FCGR2A/NCF1/PIKFYVE/PIK3CG/WASL/VASP/DNM1L/MARCKSL1/LYN/PLA2G4A/PRKCE/MAPK1/FCGR2B/HCK/AKT1/ARPC1A/GAB2/DOCK2/RAF1/FCGR1A/PIK3R3/ASAP1/RAC2/PLCG2/VAV1
PROSTATE_CANCER	PROSTATE_CANCER	89	0.439266	1.60979	0.00472715	0.124257	0.112314	3444	tags=31%, list=15%, signal=27%	PDGFC/PDGFD/HSP90AB1/HSP90B1/PIK3CA/PDGFA/GSK3B/CDKN1B/RB1/CDK2/KRAS/SOS2/PIK3CG/EGF/CREB1/CREB3L2/GRB2/MAPK1/AKT1/PTEN/TCF7L2/CTNNB1/PDGFRB/NRAS/RAF1/CREB3L1/CCND1/PIK3R3
PROTEIN_EXPORT	PROTEIN_EXPORT	22	-0.641362	-1.74476	0.00853831	0.173558	0.156878	702	tags=23%, list=3%, signal=22%	HSPA5/SEC63/SEC61B/SRP19/IMMP1L
MELANOMA	MELANOMA	71	0.456767	1.63236	0.0110042	0.184071	0.16638	3596	tags=31%, list=16%, signal=26%	PDGFC/PDGFD/FGF7/FGF12/PIK3CA/PDGFA/RB1/KRAS/PIK3CG/EGF/HGF/FGF1/MAPK1/AKT1/FGF14/PTEN/PDGFRB/NRAS/RAF1/CCND1/PIK3R3/FGF10
ENDOMETRIAL_CANCER	ENDOMETRIAL_CANCER	52	0.533219	1.79234	0.00203342	0.0935372	0.0845473	3444	tags=38%, list=15%, signal=33%	PIK3CA/FOXO3/GSK3B/KRAS/SOS2/PIK3CG/CTNNA3/EGF/GRB2/MAPK1/AKT1/APC/CTNNA1/PTEN/TCF7L2/CTNNB1/NRAS/RAF1/CCND1/PIK3R3
PATHOGENIC_ESCHERICHIA_COLI_INFECTION	PATHOGENIC_ESCHERICHIA_COLI_INFECTION	52	-0.497638	-1.64053	0.0154189	0.213029	0.192554	1516	tags=15%, list=7%, signal=14%	TUBAL3/TUBB4A/OCLN/ARPC4/CLDN1/KRT18/RHOA/YWHAZ
FC_EPSILON_RI_SIGNALING_PATHWAY	FC_EPSILON_RI_SIGNALING_PATHWAY	74	0.434829	1.56198	0.0176758	0.213029	0.192554	4675	tags=36%, list=20%, signal=29%	FCER1A/PIK3CA/MS4A2/PLA2G12B/LCP2/KRAS/SOS2/MAPK8/PIK3CG/LYN/PLA2G4A/PRKCE/GRB2/MAPK1/AKT1/GAB2/NRAS/RAF1/PIK3R3/RAC2/PLCG2/FCER1G/VAV1/RAC3/PLA2G5/BTK/MAP2K6
ADIPOCYTOKINE_SIGNALING_PATHWAY	ADIPOCYTOKINE_SIGNALING_PATHWAY	65	-0.449599	-1.52501	0.0174847	0.213029	0.192554	3725	tags=32%, list=16%, signal=27%	CD36/RELA/PCK2/NFKB1/NFKBIA/TNFRSF1A/RXRB/TRADD/TNF/ACSL5/ACSL1/RXRA/CPT1A/LEPR/IRS2/STAT3/ACACB/LEP/PCK1/ADIPOQ/PRKAG2
PROGESTERONE_MEDIATED_OOCYTE_MATURATION	PROGESTERONE_MEDIATED_OOCYTE_MATURATION	84	0.411771	1.49958	0.0185242	0.213029	0.192554	5997	tags=42%, list=26%, signal=31%	HSP90AB1/PIK3CA/PRKACB/GNAI3/ANAPC10/CDK2/KRAS/MAPK8/PIK3CG/MAD2L1/RPS6KA2/CDC23/MAPK1/AKT1/MAD2L2/RAF1/ADCY6/PDE3A/PIK3R3/CDC26/BUB1/ADCY1/INS/RPS6KA1/IGF1/ADCY8/CPEB1/ADCY7/BRAF/PRKACG/FZR1/PRKX/CDC27/CCNA2/ANAPC5
FOCAL_ADHESION	FOCAL_ADHESION	194	0.341287	1.37458	0.0183343	0.213029	0.192554	3556	tags=27%, list=16%, signal=23%	RELN/PDGFC/CCND3/COL4A1/PDGFD/TNC/PIK3CA/ACTN1/ARHGAP35/PDGFA/COL6A3/ITGA6/COL4A2/DOCK1/GSK3B/FN1/ARHGAP5/SOS2/COL6A6/MAPK8/VCL/ITGA4/PIK3CG/VASP/EGF/ITGB6/TLN1/HGF/PAK2/COL1A1/GRB2/MYLK/MAPK1/AKT1/PTEN/RAPGEF1/CAV1/LAMA2/LAMA4/ITGA8/COL5A2/THBS4/CTNNB1/PDGFRB/PPP1CA/RAF1/CCND1/THBS2/PIK3R3/XIAP/COL6A1/RAC2/RAP1B
CHRONIC_MYELOID_LEUKEMIA	CHRONIC_MYELOID_LEUKEMIA	72	0.438597	1.56938	0.0263594	0.285301	0.257881	3866	tags=33%, list=17%, signal=28%	TGFBR2/CTBP1/PTPN11/PIK3CA/CDKN1B/RB1/CTBP2/SMAD4/KRAS/SOS2/PIK3CG/GRB2/MAPK1/AKT1/GAB2/HDAC2/NRAS/RAF1/CCND1/PIK3R3/TGFB3/HDAC1/TGFBR1/CBL
LINOLEIC_ACID_METABOLISM	LINOLEIC_ACID_METABOLISM	25	-0.539868	-1.51727	0.0481696	0.320459	0.289659	2129	tags=24%, list=9%, signal=22%	CYP3A7/PLA2G3/CYP3A4/CYP3A5/ALOX15/PLA2G2A
O_GLYCAN_BIOSYNTHESIS	O_GLYCAN_BIOSYNTHESIS	29	-0.516122	-1.50925	0.039183	0.320459	0.289659	3476	tags=31%, list=15%, signal=26%	B4GALT5/GCNT4/ST6GALNAC1/GALNT18/GALNT14/GALNT12/ST3GAL1/GALNT10/GALNT16
CIRCADIAN_RHYTHM_MAMMAL	CIRCADIAN_RHYTHM_MAMMAL	11	0.619966	1.4687	0.0627615	0.320459	0.289659	6926	tags=64%, list=30%, signal=44%	NR1D1/BHLHE41/NPAS2/PER3/PER2/CSNK1D/BHLHE40
GLYCOSPHINGOLIPID_BIOSYNTHESIS_LACTO_AND_NEOLACTO_SERIES	GLYCOSPHINGOLIPID_BIOSYNTHESIS_LACTO_AND_NEOLACTO_SERIES	25	0.511963	1.4648	0.0644401	0.320459	0.289659	3299	tags=28%, list=14%, signal=24%	B3GALT2/B3GNT5/ST8SIA1/B3GNT2/ST3GAL6/FUT1/ABO
BASAL_CELL_CARCINOMA	BASAL_CELL_CARCINOMA	53	-0.436714	-1.44587	0.047879	0.320459	0.289659	2346	tags=23%, list=10%, signal=20%	TCF7/FZD5/WNT6/HHIP/STK36/WNT1/FZD3/WNT2/WNT5A/BMP2/FZD4/WNT2B
NON_SMALL_CELL_LUNG_CANCER	NON_SMALL_CELL_LUNG_CANCER	54	0.421511	1.43242	0.0575109	0.320459	0.289659	3588	tags=31%, list=16%, signal=27%	PIK3CA/FOXO3/RB1/RARB/KRAS/SOS2/PIK3CG/EGF/RXRG/GRB2/MAPK1/AKT1/NRAS/RAF1/CCND1/PIK3R3/PLCG2
HEDGEHOG_SIGNALING_PATHWAY	HEDGEHOG_SIGNALING_PATHWAY	53	-0.430008	-1.42367	0.0547667	0.320459	0.289659	1898	tags=19%, list=8%, signal=17%	WNT6/HHIP/STK36/WNT1/WNT2/WNT5A/BMP5/BMP2/WNT2B/LRP2
SMALL_CELL_LUNG_CANCER	SMALL_CELL_LUNG_CANCER	84	0.386696	1.40826	0.0412103	0.320459	0.289659	3479	tags=27%, list=15%, signal=23%	COL4A1/PIK3CA/ITGA6/COL4A2/CDKN1B/RB1/FN1/MAX/RARB/CDK2/PIK3CG/RXRG/PIAS2/PTGS2/AKT1/CYCS/PTEN/LAMA2/LAMA4/CKS1B/CCND1/PIK3R3/XIAP
CYTOSOLIC_DNA_SENSING_PATHWAY	CYTOSOLIC_DNA_SENSING_PATHWAY	49	-0.430199	-1.3949	0.0567227	0.320459	0.289659	3596	tags=29%, list=16%, signal=24%	AIM2/IFNA14/RELA/IFNA1/NFKB1/NFKBIA/POLR1C/POLR3A/IKBKE/MAVS/CCL4/IL6/IL18/IL1B
ANTIGEN_PROCESSING_AND_PRESENTATION	ANTIGEN_PROCESSING_AND_PRESENTATION	79	0.381952	1.39	0.0462107	0.320459	0.289659	2933	tags=25%, list=13%, signal=22%	CALR/HLA-DRA/HSP90AB1/TAPBP/CD74/KLRC3/KLRC1/KLRD1/HLA-DQB1/HLA-G/RFXAP/CREB1/HSPA4/NFYC/NFYA/HSPA2/HLA-DMB/TAP2/HLA-DPB1/HLA-DMA
CARDIAC_MUSCLE_CONTRACTION	CARDIAC_MUSCLE_CONTRACTION	72	0.386178	1.38182	0.047619	0.320459	0.289659	4203	tags=32%, list=18%, signal=26%	ATP1B4/MYL3/SLC8A1/ATP1A3/SLC9A6/TNNI3/COX7B/CYC1/COX6A2/CACNA1S/UQCRH/COX7A2L/COX8A/ATP2A2/COX7A1/TPM4/COX7A2/UQCRQ/TNNC1/UQCR10/COX4I2/COX5A/UQCRB
PRIMARY_IMMUNODEFICIENCY	PRIMARY_IMMUNODEFICIENCY	35	0.45017	1.37978	0.0639659	0.320459	0.289659	6127	tags=51%, list=27%, signal=38%	BLNK/PTPRC/RFXAP/TAP2/UNG/ICOS/CD3D/JAK3/BTK/IGLL1/CD79A/IL7R/LCK/CD40LG/IL2RG/RAG1/ADA/CD3E
SYSTEMIC_LUPUS_ERYTHEMATOSUS	SYSTEMIC_LUPUS_ERYTHEMATOSUS	53	0.408804	1.37583	0.0510806	0.320459	0.289659	2933	tags=32%, list=13%, signal=28%	C4A/FCGR3A/C1S/HLA-DRA/ACTN1/FCGR2C/C1QC/FCGR3B/FCGR2A/HLA-DQB1/CD86/CD28/FCGR2B/HLA-DMB/HLA-DPB1/C6/HLA-DMA
CELL_CYCLE	CELL_CYCLE	123	0.360122	1.36998	0.0344914	0.320459	0.289659	4557	tags=34%, list=20%, signal=27%	CCND3/YWHAE/CDC14B/TFDP1/STAG2/MCM6/SKP1/GSK3B/ANAPC10/CDKN1B/RB1/CDK2/SMAD4/PRKDC/MAD2L1/RBX1/GADD45A/CDKN1C/ORC3/CDC23/MAD2L2/YWHAH/CDC6/SMC3/MAD1L1/HDAC2/CHEK1/GADD45B/CCND1/TGFB3/MCM3/CDC14A/HDAC1/CDKN2C/RAD21/CDC26/BUB1/CDKN2D/ORC2/ORC4/CCND2/MCM4
LEUKOCYTE_TRANSENDOTHELIAL_MIGRATION	LEUKOCYTE_TRANSENDOTHELIAL_MIGRATION	113	0.351416	1.32652	0.0534653	0.320459	0.289659	3734	tags=28%, list=16%, signal=24%	CXCL12/NCF2/RAPGEF4/PTPN11/PIK3CA/ACTN1/ARHGAP35/GNAI3/F11R/ARHGAP5/CYBB/CDH5/NCF1/VCL/ITGA4/CXCR4/PIK3CG/CTNNA3/VASP/JAM2/NCF4/CTNNA1/CLDN5/ITGAM/EZR/CTNNB1/ITK/PIK3R3/RAC2/RAP1B/PLCG2/VAV1
TGF_BETA_SIGNALING_PATHWAY	TGF_BETA_SIGNALING_PATHWAY	82	-0.37979	-1.32372	0.0635593	0.320459	0.289659	1294	tags=15%, list=6%, signal=14%	RBL2/GDF5/THBS3/BMPR2/ACVRL1/BMP5/BMP2/LTBP1/BMPR1B/ID2/ACVR1C/RHOA
NATURAL_KILLER_CELL_MEDIATED_CYTOTOXICITY	NATURAL_KILLER_CELL_MEDIATED_CYTOTOXICITY	130	0.339109	1.29501	0.0533597	0.320459	0.289659	5131	tags=35%, list=22%, signal=27%	FCGR3A/PTPN11/PIK3CA/CD48/KLRC3/FCGR3B/KLRC1/TNFSF10/TYROBP/HCST/PPP3R1/LCP2/KLRD1/KRAS/HLA-G/SOS2/PIK3CG/IFNGR2/GRB2/MAPK1/PPP3CB/NRAS/RAF1/TNFRSF10C/PIK3R3/RAC2/PLCG2/PRF1/FCER1G/VAV1/NCR3/PTPN6/RAC3/CASP3/IFNA8/IFNG/SH2D1A/SHC1/CD247/PPP3CA/ITGAL/IFNA17/FYN/BRAF/LCK
CHEMOKINE_SIGNALING_PATHWAY	CHEMOKINE_SIGNALING_PATHWAY	182	0.324882	1.29285	0.0493097	0.320459	0.289659	3744	tags=30%, list=16%, signal=25%	CXCR2/CXCL12/PPBP/CXCL11/CX3CR1/CCR2/PIK3CA/STAT2/PRKACB/STAT1/XCL1/FOXO3/GNAI3/GSK3B/ELMO1/KRAS/NCF1/CXCL9/SOS2/CCL18/CXCR4/PIK3CG/WASL/LYN/CCL13/CCL5/GRB2/MAPK1/CCR1/HCK/AKT1/CCL11/ARRB2/GNB1/GNG7/DOCK2/PF4/GNG10/GNG11/NRAS/PREX1/RAF1/ITK/ADCY6/CCL8/CCR6/CXCL13/GNB2/PIK3R3/RAC2/RAP1B/JAK2/PLCB3/VAV1/CCL23
REGULATION_OF_ACTIN_CYTOSKELETON	REGULATION_OF_ACTIN_CYTOSKELETON	208	0.314573	1.27546	0.0408966	0.320459	0.289659	3821	tags=29%, list=17%, signal=24%	PDGFC/GSN/PDGFD/RDX/FGF7/FGF12/PIK3CA/ACTN1/ARHGAP35/MRAS/PDGFA/IQGAP2/ITGA6/GNA13/DOCK1/CFL2/FN1/ARPC5/SSH2/KRAS/SOS2/VCL/ITGA4/PIKFYVE/PIK3CG/WASL/PFN1/EGF/ITGB6/TMSB4X/PFN2/PAK2/FGF1/MYLK/MAPK1/PIP4K2A/APC/IQGAP1/FGF14/ARPC1A/ENAH/CHRM2/ITGA8/ITGAM/EZR/ARHGEF6/PDGFRB/NRAS/PPP1CA/RAF1/MYH9/PIK3R3/RAC2/FGF10/SSH1/NCKAP1/VAV1/ITGAE/TMSB4Y/MYLK3
PATHWAYS_IN_CANCER	PATHWAYS_IN_CANCER	319	0.291123	1.24206	0.0535278	0.320459	0.289659	3124	tags=21%, list=14%, signal=19%	COL4A1/EPAS1/FH/TGFBR2/CTBP1/FGF7/FGF12/HSP90AB1/HSP90B1/PIK3CA/CASP8/PDGFA/ITGA6/STAT1/COL4A2/GSK3B/CUL2/CDKN1B/FZD6/RB1/FN1/DAPK1/MAX/CTBP2/RARB/MMP1/CDK2/CCDC6/SMAD4/KRAS/KITLG/SOS2/APPL1/CSF2RA/MAPK8/PIK3CG/CTNNA3/EGF/FLT3LG/RXRG/PIAS2/HGF/MSH2/RBX1/EGLN1/PTGS2/FGF1/GRB2/MAPK1/AKT1/APC/CYCS/FGF14/BAX/CTNNA1/PTEN/TCF7L2/LAMA2/LAMA4/KIT/RUNX1T1/HDAC2/CKS1B/NTRK1/CTNNB1/PDGFRB/NRAS/RAF1
GRAFT_VERSUS_HOST_DISEASE	GRAFT_VERSUS_HOST_DISEASE	37	-0.458274	-1.43623	0.078406	0.325203	0.293948	2784	tags=32%, list=12%, signal=29%	FASLG/KIR2DL1/HLA-DOA/TNF/KIR2DL2/KIR2DL5A/IL1A/HLA-DRB4/HLA-DQA1/IL6/IL1B/HLA-DRB1
GLYCOSAMINOGLYCAN_BIOSYNTHESIS_CHONDROITIN_SULFATE	GLYCOSAMINOGLYCAN_BIOSYNTHESIS_CHONDROITIN_SULFATE	22	0.511202	1.43332	0.0813008	0.325203	0.293948	354	tags=14%, list=2%, signal=13%	DSE/CHST15/UST
MTOR_SIGNALING_PATHWAY	MTOR_SIGNALING_PATHWAY	50	0.425639	1.42726	0.0703147	0.325203	0.293948	5264	tags=36%, list=23%, signal=28%	EIF4E/PIK3CA/CAB39/PRKAA1/PIK3CG/RICTOR/RPS6KA2/MAPK1/AKT1/RHEB/PIK3R3/VEGFC/INS/RPS6KA1/TSC1/IGF1/BRAF/RPS6KB2
SELENOAMINO_ACID_METABOLISM	SELENOAMINO_ACID_METABOLISM	24	0.495021	1.4131	0.0809717	0.325203	0.293948	3039	tags=33%, list=13%, signal=29%	MAT2A/AHCYL1/TRMT11/PAPSS2/METTL6/SEPHS1/PAPSS1/GGT5
RENAL_CELL_CARCINOMA	RENAL_CELL_CARCINOMA	66	0.401662	1.40916	0.0790582	0.325203	0.293948	3556	tags=33%, list=16%, signal=28%	EPAS1/FH/PTPN11/PIK3CA/CUL2/KRAS/SOS2/PIK3CG/HGF/PAK2/RBX1/EGLN1/GRB2/MAPK1/AKT1/RAPGEF1/NRAS/RAF1/GAB1/PIK3R3/TGFB3/RAP1B
COLORECTAL_CANCER	COLORECTAL_CANCER	62	0.402333	1.38831	0.0806206	0.325203	0.293948	4226	tags=40%, list=18%, signal=33%	TGFBR2/PIK3CA/GSK3B/SMAD4/KRAS/APPL1/MAPK8/PIK3CG/MSH2/MAPK1/AKT1/APC/CYCS/BAX/TCF7L2/CTNNB1/RAF1/CCND1/PIK3R3/TGFB3/RAC2/TGFBR1/RAC3/CASP3/FOS
INOSITOL_PHOSPHATE_METABOLISM	INOSITOL_PHOSPHATE_METABOLISM	54	0.39194	1.33192	0.0737864	0.325203	0.293948	2539	tags=20%, list=11%, signal=18%	INPP5A/INPP4B/PIK3CA/IMPA1/PIKFYVE/PIK3CG/PIP4K2A/IPMK/PTEN/INPP4A/ITPKB
GLIOMA	GLIOMA	63	0.379079	1.31962	0.0688976	0.325203	0.293948	3588	tags=27%, list=16%, signal=23%	PIK3CA/PDGFA/RB1/KRAS/SOS2/PIK3CG/EGF/GRB2/MAPK1/AKT1/PTEN/PDGFRB/NRAS/RAF1/CCND1/PIK3R3/PLCG2
CYTOKINE_CYTOKINE_RECEPTOR_INTERACTION	CYTOKINE_CYTOKINE_RECEPTOR_INTERACTION	255	-0.293285	-1.21727	0.0726141	0.325203	0.293948	2784	tags=21%, list=12%, signal=18%	IL15RA/IL20RA/CSF1/TNFRSF1A/IL26/PDGFRA/FASLG/PRL/CCL21/TNFRSF10D/IL2RA/ACVR1B/PLEKHO2/TNFRSF10B/TNFRSF21/TNF/CCL16/CSF3/CXCL5/TNFSF18/IFNAR1/TNFRSF8/IL18R1/TNFSF11/TNFSF13/IL4R/KDR/LEPR/GDF5/BMPR2/EGFR/ACVRL1/CCL2/LIFR/IL10/CXCL2/CCL4/IL1A/CCL3/BMP2/LIF/CXCL3/IL6ST/IL1R1/IL6/LEP/BMPR1B/CXCL6/CCL20/IL18/IL1B/CXCL1/IFNGR1
NOD_LIKE_RECEPTOR_SIGNALING_PATHWAY	NOD_LIKE_RECEPTOR_SIGNALING_PATHWAY	61	-0.394682	-1.33542	0.0854871	0.334673	0.302507	3520	tags=31%, list=15%, signal=26%	RELA/NFKB1/NFKBIA/NLRP1/MAPK12/TRIP6/BIRC3/NOD1/TNF/CARD6/MAPK13/CCL2/NLRP3/CXCL2/TNFAIP3/IL6/IL18/IL1B/CXCL1
VALINE_LEUCINE_AND_ISOLEUCINE_DEGRADATION	VALINE_LEUCINE_AND_ISOLEUCINE_DEGRADATION	43	0.401572	1.29774	0.0992218	0.378479	0.342103	2624	tags=28%, list=11%, signal=25%	PCCB/HADH/HADHA/MCEE/BCKDHB/DBT/ACADM/ACAD8/AUH/BCAT2/OXCT1/ACAT1
OLFACTORY_TRANSDUCTION	OLFACTORY_TRANSDUCTION	109	-0.340373	-1.25732	0.100791	0.378479	0.342103	6448	tags=39%, list=28%, signal=28%	CAMK2A/OR5P3/CNGA4/OR2H2/OR13C4/OR2B3/OR2H1/OR5V1/OR4D2/OR2B2/OR1D2/OR51E2/OR51B4/OR5I1/OR7A5/OR8D1/OR2F1/OR10H3/OR5K1/OR2B6/GNAL/OR12D2/OR5L2/OR51I1/OR51B6/OR4F16/OR51B5/OR8D2/OR5J2/OR1C1/CNGA3/OR51I2/OR2A4/GUCA1C/OR14J1/OR1A2/OR2C1/OR5P2/CLCA1/OR10A5/OR1A1/PRKG1
TAURINE_AND_HYPOTAURINE_METABOLISM	TAURINE_AND_HYPOTAURINE_METABOLISM	10	-0.633946	-1.43671	0.108738	0.400155	0.361696	1904	tags=20%, list=8%, signal=18%	CSAD/CDO1
TYPE_I_DIABETES_MELLITUS	TYPE_I_DIABETES_MELLITUS	40	-0.413783	-1.31077	0.118343	0.417483	0.377358	607	tags=12%, list=3%, signal=12%	IL1A/HLA-DRB4/HLA-DQA1/IL1B/HLA-DRB1
ERBB_SIGNALING_PATHWAY	ERBB_SIGNALING_PATHWAY	86	0.337007	1.23204	0.117424	0.417483	0.377358	3588	tags=22%, list=16%, signal=19%	AREG/PIK3CA/GSK3B/NCK1/CDKN1B/KRAS/SOS2/MAPK8/PIK3CG/EGF/PAK2/GRB2/MAPK1/AKT1/NRAS/RAF1/GAB1/PIK3R3/PLCG2
NEUROACTIVE_LIGAND_RECEPTOR_INTERACTION	NEUROACTIVE_LIGAND_RECEPTOR_INTERACTION	267	-0.280126	-1.16683	0.120253	0.417483	0.377358	3069	tags=16%, list=13%, signal=14%	GABRR1/C5AR1/RXFP2/CHRNA9/GLP1R/GRIK3/OPRD1/OPRK1/DRD1/MTNR1A/GRIK5/PRL/CHRM3/GABRP/HTR2C/MAS1/PTGER3/GLRA2/GRIN2D/GABBR1/GABRG2/AGTR1/CHRNA3/LEPR/HTR2A/GABRA1/TACR1/GABRA4/SSTR1/BDKRB2/CHRNA5/GABRB1/OPRM1/GRIN2A/NPFFR2/GABRB3/GABRB2/BDKRB1/LEP/F2RL2/ADRB1/LPAR6
OTHER_GLYCAN_DEGRADATION	OTHER_GLYCAN_DEGRADATION	15	0.529917	1.35564	0.132231	0.434475	0.392717	3636	tags=27%, list=16%, signal=22%	FUCA1/FUCA2/HEXB/AGA
DRUG_METABOLISM_OTHER_ENZYMES	DRUG_METABOLISM_OTHER_ENZYMES	40	-0.407766	-1.29171	0.13215	0.434475	0.392717	3263	tags=25%, list=14%, signal=21%	DPYS/CYP2A7/ITPA/CYP3A7/XDH/CYP3A4/CES1/CDA/CYP3A5/HPRT1
MAPK_SIGNALING_PATHWAY	MAPK_SIGNALING_PATHWAY	259	0.27779	1.15957	0.131274	0.434475	0.392717	3596	tags=24%, list=16%, signal=21%	TGFBR2/FGF7/FGF12/TAOK1/DUSP10/MRAS/PDGFA/MAP3K2/DUSP1/DUSP3/PRKACB/PTPRR/MAP4K3/JUND/MAX/PLA2G12B/PPP3R1/RASA2/KRAS/MAP3K1/SOS2/ATF2/MAPK8/RASGRP3/NTRK2/DUSP5/MAP3K7/EGF/RPS6KA2/MAPKAPK5/PAK2/STK3/PLA2G4A/TAB2/NTF3/GADD45A/FGF1/GRB2/MAPKAPK3/NLK/MAPK1/AKT1/CACNA1A/FGF14/ARRB2/HSPA2/PPP3CB/MAPK8IP1/ELK4/IL1R2/PPP5C/CACNA1S/NTRK1/PDGFRB/NRAS/RAF1/GADD45B/MAP4K4/TGFB3/STMN1/RAC2/RAP1B/FGF10
PPAR_SIGNALING_PATHWAY	PPAR_SIGNALING_PATHWAY	67	-0.364879	-1.24402	0.1375	0.44386	0.4012	3870	tags=30%, list=17%, signal=25%	FABP1/FABP4/CD36/PPARD/PCK2/RXRB/APOC3/CYP27A1/SORBS1/ACSL5/ACSL1/HMGCS2/RXRA/LPL/CPT1A/SLC27A6/ANGPTL4/PLIN1/PCK1/ADIPOQ
RENIN_ANGIOTENSIN_SYSTEM	RENIN_ANGIOTENSIN_SYSTEM	17	0.498511	1.30818	0.154167	0.454853	0.411137	1104	tags=29%, list=5%, signal=28%	CMA1/CPA3/AGTR2/ENPEP/ACE
BIOSYNTHESIS_OF_UNSATURATED_FATTY_ACIDS	BIOSYNTHESIS_OF_UNSATURATED_FATTY_ACIDS	19	0.47916	1.28278	0.155738	0.454853	0.411137	813	tags=16%, list=4%, signal=15%	ELOVL5/HADHA/SCD
COMPLEMENT_AND_COAGULATION_CASCADES	COMPLEMENT_AND_COAGULATION_CASCADES	68	0.341808	1.21618	0.149338	0.454853	0.411137	754	tags=9%, list=3%, signal=9%	C4A/C1S/CD46/CFB/TFPI/C1QC
AXON_GUIDANCE	AXON_GUIDANCE	128	-0.315558	-1.19722	0.153535	0.454853	0.411137	2657	tags=17%, list=12%, signal=15%	SEMA4G/RASA1/PAK6/ABLIM3/SEMA4F/PLXNB2/SEMA3F/PAK3/ROBO3/SEMA3C/NFATC2/SEMA4D/SRGAP1/NGEF/NTNG1/NTN1/EFNA5/EFNB3/ARHGEF12/EPHB6/CFL1/RHOA
GAP_JUNCTION	GAP_JUNCTION	85	0.326781	1.19412	0.153409	0.454853	0.411137	3204	tags=24%, list=14%, signal=20%	PDGFC/PDGFD/PDGFA/MAP3K2/HTR2B/PRKACB/GUCY1A2/GNAI3/KRAS/SOS2/TJP1/EGF/TUBB2A/GRB2/MAPK1/PDGFRB/NRAS/RAF1/ADCY6/GJA1
TIGHT_JUNCTION	TIGHT_JUNCTION	126	0.30892	1.18042	0.147287	0.454853	0.411137	3195	tags=22%, list=14%, signal=19%	TJP2/SPTAN1/AMOTL1/VAPA/ACTN1/MRAS/GNAI3/EPB41L3/F11R/KRAS/CTNNA3/TJP1/EPB41L2/PRKCE/CTTN/JAM2/PARD6G/AKT1/MYH7B/CTNNA1/PTEN/CLDN5/PPP2CB/PRKCH/CTNNB1/NRAS/CASK/MYH9
ABC_TRANSPORTERS	ABC_TRANSPORTERS	43	0.382855	1.23725	0.161479	0.464251	0.419632	2858	tags=26%, list=12%, signal=22%	ABCC9/ABCG1/ABCC4/ABCA9/ABCG2/TAP2/ABCB10/ABCD2/ABCD3/ABCB7/ABCB1
PHOSPHATIDYLINOSITOL_SIGNALING_SYSTEM	PHOSPHATIDYLINOSITOL_SIGNALING_SYSTEM	74	0.330025	1.1855	0.164461	0.465552	0.420808	2539	tags=16%, list=11%, signal=14%	INPP5A/INPP4B/PIK3CA/IMPA1/DGKZ/DGKI/PIKFYVE/PIK3CG/PIP4K2A/PTEN/INPP4A/ITPKB
LEISHMANIA_INFECTION	LEISHMANIA_INFECTION	69	-0.34934	-1.19875	0.16875	0.470455	0.425239	749	tags=13%, list=3%, signal=13%	IL10/IL1A/CYBA/HLA-DRB4/HLA-DQA1/C3/IL1B/HLA-DRB1/IFNGR1
THYROID_CANCER	THYROID_CANCER	29	0.419898	1.24442	0.177686	0.487973	0.441074	3371	tags=31%, list=15%, signal=26%	CCDC6/KRAS/RXRG/MAPK1/TCF7L2/NTRK1/CTNNB1/NRAS/CCND1
PROPANOATE_METABOLISM	PROPANOATE_METABOLISM	31	0.407128	1.21947	0.188161	0.501762	0.453538	4649	tags=39%, list=20%, signal=31%	PCCB/HADHA/MCEE/SUCLG2/ACADM/SUCLA2/ACAT1/ALDH1B1/ALDH3A2/LDHB/EHHADH/ACSS3
HEMATOPOIETIC_CELL_LINEAGE	HEMATOPOIETIC_CELL_LINEAGE	85	-0.337901	-1.17986	0.187764	0.501762	0.453538	4186	tags=29%, list=18%, signal=24%	IL6R/CD5/CD44/IL11/CD36/CD1B/CSF1/ITGA5/GP5/CD14/IL2RA/TNF/CSF3/CD1A/IL4R/ITGA2/ITGA3/MME/IL1A/CD9/HLA-DRB4/IL1R1/IL6/IL1B/HLA-DRB1
NITROGEN_METABOLISM	NITROGEN_METABOLISM	23	0.436681	1.22832	0.192698	0.50652	0.457838	2762	tags=26%, list=12%, signal=23%	CA4/CA3/GLUL/GLUD2/CA2/GLUD1
ENDOCYTOSIS	ENDOCYTOSIS	177	-0.285159	-1.13456	0.19798	0.513074	0.463763	1487	tags=20%, list=6%, signal=19%	PARD3/VPS37B/EHD1/CHMP1B/ARAP3/STAM/AP2S1/AP2B1/ASAP2/DNM1/MVB12B/PDGFRA/IL2RA/AP2A2/CBLB/RAB11B/EPN1/EHD2/RAB11FIP5/KDR/RAB31/RAB11FIP4/GRK5/EGFR/RAB11FIP3/PDCD6IP/PRKCI/FGFR3/FGFR2/PIP5K1B/PARD6B/DAB2/VPS45/ADRB1/VPS36
TRYPTOPHAN_METABOLISM	TRYPTOPHAN_METABOLISM	39	0.374946	1.18514	0.206186	0.519701	0.469752	4426	tags=38%, list=19%, signal=31%	HADH/HADHA/CYP1B1/OGDH/MAOA/ACAT1/CYP1A1/IDO1/TDO2/ALDH1B1/DDC/MAOB/HAAO/ALDH3A2/EHHADH
PANCREATIC_CANCER	PANCREATIC_CANCER	69	0.328938	1.16769	0.204981	0.519701	0.469752	4021	tags=29%, list=18%, signal=24%	TGFBR2/PIK3CA/STAT1/RB1/SMAD4/KRAS/MAPK8/PIK3CG/EGF/MAPK1/AKT1/ARHGEF6/RAF1/CCND1/PIK3R3/TGFB3/RAC2/VEGFC/TGFBR1/RAC3
SULFUR_METABOLISM	SULFUR_METABOLISM	11	0.511922	1.21274	0.248954	0.538061	0.486348	3401	tags=36%, list=15%, signal=31%	SULT1A1/PAPSS2/PAPSS1/BPNT1
NON_HOMOLOGOUS_END_JOINING	NON_HOMOLOGOUS_END_JOINING	12	-0.507391	-1.20804	0.243762	0.538061	0.486348	931	tags=25%, list=4%, signal=24%	FEN1/DCLRE1C/XRCC5
PROXIMAL_TUBULE_BICARBONATE_RECLAMATION	PROXIMAL_TUBULE_BICARBONATE_RECLAMATION	23	0.422676	1.18892	0.229209	0.538061	0.486348	2762	tags=26%, list=12%, signal=23%	ATP1B4/CA4/ATP1A3/GLUD2/CA2/GLUD1
BASE_EXCISION_REPAIR	BASE_EXCISION_REPAIR	32	-0.389646	-1.17641	0.246679	0.538061	0.486348	33	tags=6%, list=0%, signal=6%	FEN1/POLB
BUTANOATE_METABOLISM	BUTANOATE_METABOLISM	33	0.389537	1.17471	0.238901	0.538061	0.486348	5030	tags=33%, list=22%, signal=26%	PDHB/HADH/HADHA/OXCT1/ACAT1/ALDH1B1/PDHA1/ALDH3A2/EHHADH/BDH1/ALDH5A1
PRION_DISEASES	PRION_DISEASES	35	-0.376464	-1.16906	0.242026	0.538061	0.486348	702	tags=17%, list=3%, signal=17%	C5/HSPA5/IL1A/EGR1/IL6/IL1B
FATTY_ACID_METABOLISM	FATTY_ACID_METABOLISM	40	0.367387	1.16774	0.226263	0.538061	0.486348	5526	tags=40%, list=24%, signal=30%	HADH/HADHA/ACADM/ACSL4/ACAT1/ADH5/ALDH1B1/ECI2/ALDH3A2/EHHADH/ACAA2/ACAA1/ADH1A/ACOX1/ACADVL/HADHB
LYSINE_DEGRADATION	LYSINE_DEGRADATION	39	0.367623	1.16199	0.245361	0.538061	0.486348	4732	tags=33%, list=21%, signal=26%	HADH/HADHA/AASDHPPT/OGDH/EHMT1/ACAT1/PLOD2/AASDH/ALDH1B1/DLST/ALDH3A2/EHHADH/SETDB2
ALDOSTERONE_REGULATED_SODIUM_REABSORPTION	ALDOSTERONE_REGULATED_SODIUM_REABSORPTION	41	0.363663	1.1577	0.231855	0.538061	0.486348	2213	tags=15%, list=10%, signal=13%	ATP1B4/PIK3CA/KRAS/ATP1A3/PIK3CG/MAPK1
ADHERENS_JUNCTION	ADHERENS_JUNCTION	67	0.327054	1.15179	0.220307	0.538061	0.486348	2491	tags=24%, list=11%, signal=21%	TGFBR2/SNAI2/ACTN1/PTPRJ/SMAD4/VCL/WASL/CTNNA3/TJP1/MAP3K7/ACP1/NLK/MAPK1/IQGAP1/CTNNA1/TCF7L2
RIBOSOME	RIBOSOME	83	-0.325077	-1.13587	0.247899	0.538061	0.486348	1749	tags=10%, list=8%, signal=9%	RPS10/RPS27/RPS4Y1/RPS29/RPL27A/RPL17/RPL38/RPS11
RIG_I_LIKE_RECEPTOR_SIGNALING_PATHWAY	RIG_I_LIKE_RECEPTOR_SIGNALING_PATHWAY	66	0.323103	1.13355	0.244186	0.538061	0.486348	5322	tags=30%, list=23%, signal=23%	DDX3X/CASP8/SIKE1/MAP3K1/MAPK8/TBK1/MAP3K7/ISG15/PIN1/AZI2/ATG5/IFIH1/TANK/IL12A/IFNA8/IRF7/CHUK/IFNA17/CASP10/DHX58
METABOLISM_OF_XENOBIOTICS_BY_CYTOCHROME_P450	METABOLISM_OF_XENOBIOTICS_BY_CYTOCHROME_P450	58	-0.330354	-1.11752	0.251485	0.538061	0.486348	2386	tags=19%, list=10%, signal=17%	ADH1B/GSTA4/CYP3A7/ALDH3A1/GSTA3/CYP3A4/AKR1C2/ALDH3B1/ALDH1A3/CYP3A5/GSTT1
NICOTINATE_AND_NICOTINAMIDE_METABOLISM	NICOTINATE_AND_NICOTINAMIDE_METABOLISM	24	0.412079	1.17633	0.259109	0.541774	0.489704	2866	tags=33%, list=13%, signal=29%	NAMPT/NUDT12/NT5E/NMNAT1/NT5C3A/NMRK1/NNT/NT5C
PENTOSE_AND_GLUCURONATE_INTERCONVERSIONS	PENTOSE_AND_GLUCURONATE_INTERCONVERSIONS	17	0.44552	1.16912	0.25625	0.541774	0.489704	3134	tags=35%, list=14%, signal=30%	UGT2B4/UGDH/AKR1B1/RPE/GUSB/CRYL1
PORPHYRIN_AND_CHLOROPHYLL_METABOLISM	PORPHYRIN_AND_CHLOROPHYLL_METABOLISM	29	0.39019	1.15638	0.270661	0.552617	0.499505	6438	tags=52%, list=28%, signal=37%	UGT2B4/HCCS/CPOX/GUSB/UROD/BLVRA/UROS/FECH/UGT2B28/MMAB/HMOX2/HMOX1/BLVRB/ALAS1/EARS2
OXIDATIVE_PHOSPHORYLATION	OXIDATIVE_PHOSPHORYLATION	99	-0.307627	-1.11329	0.272349	0.552617	0.499505	1236	tags=6%, list=5%, signal=6%	SDHB/SDHC/NDUFS7/ATP6V1D/PPA2/NDUFB7
HYPERTROPHIC_CARDIOMYOPATHY_HCM	HYPERTROPHIC_CARDIOMYOPATHY_HCM	82	-0.318659	-1.11065	0.273305	0.552617	0.499505	2848	tags=28%, list=12%, signal=25%	PRKAA2/ITGA11/CACNB3/CACNG2/ITGA5/CACNB4/MYH6/CACNG5/TNF/CACNG1/ITGB4/CACNA2D4/DAG1/ITGA2/CACNA2D2/ITGA10/ITGA3/CACNA2D1/ITGB8/DMD/MYL2/IL6/PRKAG2
P53_SIGNALING_PATHWAY	P53_SIGNALING_PATHWAY	66	0.31307	1.09835	0.277132	0.554264	0.500993	3371	tags=24%, list=15%, signal=21%	CCND3/SESN3/IGFBP3/CASP8/RRM2B/CDK2/PERP/GADD45A/CYCS/BAX/CCNG2/PTEN/SESN1/CHEK1/GADD45B/CCND1
GLYCOSPHINGOLIPID_BIOSYNTHESIS_GANGLIO_SERIES	GLYCOSPHINGOLIPID_BIOSYNTHESIS_GANGLIO_SERIES	15	-0.460854	-1.15647	0.281853	0.557645	0.50405	1011	tags=47%, list=4%, signal=45%	SLC33A1/B4GALNT1/B3GALT4/ST6GALNAC5/ST3GAL1/ST6GALNAC3/ST3GAL5
FRUCTOSE_AND_MANNOSE_METABOLISM	FRUCTOSE_AND_MANNOSE_METABOLISM	31	0.376474	1.12766	0.302326	0.585751	0.529455	2987	tags=19%, list=13%, signal=17%	ALDOA/FPGT/PFKM/AKR1B1/MTMR2/HK2
ALLOGRAFT_REJECTION	ALLOGRAFT_REJECTION	34	-0.362454	-1.11198	0.305609	0.585751	0.529455	749	tags=21%, list=3%, signal=20%	FASLG/HLA-DOA/TNF/IL10/HLA-DRB4/HLA-DQA1/HLA-DRB1
LYSOSOME	LYSOSOME	119	0.283749	1.07835	0.302913	0.585751	0.529455	3846	tags=21%, list=17%, signal=18%	FUCA1/CTSZ/GNS/SCARB2/LAPTM5/LAPTM4B/TPP1/AP3S1/LAMP3/IGF2R/IDS/ATP6V0C/ACP5/CTSW/GUSB/NPC2/CTSK/MFSD8/CTSO/HEXB/AGA/CTSG/ENTPD4/CTSC/ATP6V0B
TOLL_LIKE_RECEPTOR_SIGNALING_PATHWAY	TOLL_LIKE_RECEPTOR_SIGNALING_PATHWAY	99	0.288893	1.07354	0.309021	0.586184	0.529846	2246	tags=19%, list=10%, signal=17%	CXCL11/PIK3CA/CASP8/TLR8/STAT1/TLR7/LY96/CXCL9/CD86/MAPK8/PIK3CG/TBK1/MAP3K7/TLR4/CCL5/TAB2/TICAM2/MAPK1/AKT1
STEROID_BIOSYNTHESIS	STEROID_BIOSYNTHESIS	17	-0.421621	-1.09301	0.327586	0.596639	0.539296	4787	tags=47%, list=21%, signal=37%	SOAT1/NSDHL/SQLE/TM7SF2/DHCR7/HSD17B7/CEL/DHCR24
PROTEASOME	PROTEASOME	40	0.342854	1.08976	0.329293	0.596639	0.539296	2904	tags=20%, list=13%, signal=17%	PSMB3/POMP/PSMA1/PSMC3/PSMC6/PSMF1/PSMA4/PSMC2
CITRATE_CYCLE_TCA_CYCLE	CITRATE_CYCLE_TCA_CYCLE	30	-0.365594	-1.08425	0.331407	0.596639	0.539296	1452	tags=27%, list=6%, signal=25%	OGDHL/IDH2/SDHB/SDHC/PC/ACO1/IDH3A/PCK1
DRUG_METABOLISM_CYTOCHROME_P450	DRUG_METABOLISM_CYTOCHROME_P450	60	-0.317752	-1.08025	0.319608	0.596639	0.539296	2386	tags=18%, list=10%, signal=16%	ADH1B/GSTA4/CYP3A7/ALDH3A1/GSTA3/CYP3A4/ALDH3B1/ALDH1A3/CYP3A5/AOX1/GSTT1
AUTOIMMUNE_THYROID_DISEASE	AUTOIMMUNE_THYROID_DISEASE	47	-0.329693	-1.06534	0.331967	0.596639	0.539296	749	tags=9%, list=3%, signal=8%	IL10/HLA-DRB4/HLA-DQA1/HLA-DRB1
CELL_ADHESION_MOLECULES_CAMS	CELL_ADHESION_MOLECULES_CAMS	127	0.274515	1.04928	0.333988	0.596639	0.539296	2933	tags=23%, list=13%, signal=20%	CDH2/HLA-DRA/PTPRC/ITGA6/F11R/NFASC/CDH5/HLA-DQB1/HLA-G/CD86/PDCD1LG2/SELL/ITGA4/NEGR1/CD58/CD28/JAM2/SDC1/MPZL1/HLA-DMB/ICAM3/NCAM2/ITGA8/CLDN5/ITGAM/CD2/NLGN4X/HLA-DPB1/HLA-DMA
GLYCINE_SERINE_AND_THREONINE_METABOLISM	GLYCINE_SERINE_AND_THREONINE_METABOLISM	31	-0.357963	-1.07439	0.340265	0.602007	0.544148	3749	tags=32%, list=16%, signal=27%	DAO/PIPOX/CTH/ALAS2/CBS/AGXT2/PSPH/GLDC/BHMT/PHGDH
BETA_ALANINE_METABOLISM	BETA_ALANINE_METABOLISM	22	0.386573	1.08388	0.349593	0.612621	0.553742	4426	tags=32%, list=19%, signal=26%	HADHA/SMS/ACADM/DPYD/ALDH1B1/ALDH3A2/EHHADH
ASTHMA	ASTHMA	27	-0.367303	-1.05209	0.357143	0.614152	0.555126	749	tags=22%, list=3%, signal=22%	HLA-DOA/TNF/IL10/HLA-DRB4/HLA-DQA1/HLA-DRB1
T_CELL_RECEPTOR_SIGNALING_PATHWAY	T_CELL_RECEPTOR_SIGNALING_PATHWAY	107	0.276807	1.04048	0.356574	0.614152	0.555126	3886	tags=25%, list=17%, signal=21%	PIK3CA/PTPRC/GSK3B/NCK1/PPP3R1/LCP2/KRAS/SOS2/BCL10/PIK3CG/MAP3K7/PAK2/CD28/GRB2/MAPK1/MALT1/AKT1/PPP3CB/NRAS/RAF1/ITK/ICOS/PIK3R3/CD3D/VAV1/CBL/PTPN6
STEROID_HORMONE_BIOSYNTHESIS	STEROID_HORMONE_BIOSYNTHESIS	44	-0.331938	-1.06336	0.36714	0.625498	0.565381	2129	tags=18%, list=9%, signal=17%	CYP19A1/CYP3A7/HSD17B1/HSD17B7/CYP3A4/AKR1C2/CYP3A5/HSD17B6
GLYCOSPHINGOLIPID_BIOSYNTHESIS_GLOBO_SERIES	GLYCOSPHINGOLIPID_BIOSYNTHESIS_GLOBO_SERIES	14	0.417761	1.04618	0.400415	0.640664	0.57909	3457	tags=29%, list=15%, signal=24%	ST8SIA1/B3GALNT1/FUT1/HEXB
PRIMARY_BILE_ACID_BIOSYNTHESIS	PRIMARY_BILE_ACID_BIOSYNTHESIS	16	-0.409413	-1.03827	0.395303	0.640664	0.57909	4547	tags=38%, list=20%, signal=30%	CYP8B1/AKR1D1/CYP46A1/CYP27A1/CH25H/HSD17B4
VIBRIO_CHOLERAE_INFECTION	VIBRIO_CHOLERAE_INFECTION	52	0.307791	1.0346	0.392578	0.640664	0.57909	2250	tags=19%, list=10%, signal=17%	TJP2/ATP6V1A/PRKACB/PDIA4/SEC61G/TJP1/KDELR3/ATP6V0C/ATP6V1G2/SLC12A2
AMINO_SUGAR_AND_NUCLEOTIDE_SUGAR_METABOLISM	AMINO_SUGAR_AND_NUCLEOTIDE_SUGAR_METABOLISM	41	0.324988	1.03458	0.399194	0.640664	0.57909	4740	tags=34%, list=21%, signal=27%	CYB5R3/FPGT/GNPDA2/NPL/GFPT1/UGDH/GNPNAT1/HK2/GALK2/HEXB/CMAS/NAGK/GCK/GPI
RETINOL_METABOLISM	RETINOL_METABOLISM	48	0.311247	1.03114	0.397683	0.640664	0.57909	2994	tags=15%, list=13%, signal=13%	DHRS9/ALDH1A1/UGT2B4/ALDH1A2/CYP1A1/ADH5/PNPLA4
INSULIN_SIGNALING_PATHWAY	INSULIN_SIGNALING_PATHWAY	133	0.267741	1.02517	0.380478	0.640664	0.57909	3444	tags=22%, list=15%, signal=19%	FLOT1/EIF4E/PIK3CA/PYGB/PRKACB/GSK3B/PRKAA1/PPARGC1A/KRAS/SOS2/MAPK8/PRKAR2A/PIK3CG/RHOQ/PPP1R3A/GRB2/MAPK1/AKT1/RHEB/PRKAG1/RAPGEF1/HK2/NRAS/PPP1CA/RAF1/SOCS3/SLC2A4/PDE3A/PIK3R3
PARKINSONS_DISEASE	PARKINSONS_DISEASE	96	0.274188	1.01931	0.395437	0.640664	0.57909	4681	tags=35%, list=20%, signal=28%	UBA1/LRRK2/NDUFA4L2/VDAC3/UBE2G1/SLC18A2/UBE2J1/NDUFV2/CYCS/COX7B/NDUFB5/CYC1/NDUFC2/COX6A2/UBE2L3/NDUFA7/NDUFB2/UQCRH/COX7A2L/COX8A/COX7A1/COX7A2/NDUFB10/UQCRQ/NDUFA9/CASP3/UQCR10/COX4I2/COX5A/UQCRB/NDUFC1/NDUFB3/NDUFV3/NDUFA1
ACUTE_MYELOID_LEUKEMIA	ACUTE_MYELOID_LEUKEMIA	56	0.304232	1.03277	0.407555	0.646466	0.584334	3444	tags=25%, list=15%, signal=21%	PIK3CA/KRAS/SOS2/PIK3CG/GRB2/MAPK1/AKT1/TCF7L2/KIT/RUNX1T1/NRAS/RAF1/CCND1/PIK3R3
DORSO_VENTRAL_AXIS_FORMATION	DORSO_VENTRAL_AXIS_FORMATION	23	-0.366896	-1.00873	0.43222	0.668385	0.604147	976	tags=9%, list=4%, signal=8%	EGFR/ETS1
ALPHA_LINOLENIC_ACID_METABOLISM	ALPHA_LINOLENIC_ACID_METABOLISM	15	-0.401371	-1.00721	0.428571	0.668385	0.604147	1916	tags=13%, list=8%, signal=12%	PLA2G3/PLA2G2A
OOCYTE_MEIOSIS	OOCYTE_MEIOSIS	108	0.267217	1.00546	0.432271	0.668385	0.604147	6015	tags=39%, list=26%, signal=29%	YWHAE/PRKACB/SKP1/ANAPC10/PPP3R1/CDK2/MAD2L1/RPS6KA2/FBXO5/PPP2R5C/RBX1/CDC23/MAPK1/MAD2L2/PPP3CB/YWHAH/SMC3/PPP2CB/PPP1CA/ADCY6/BTRC/PPP2R1A/CDC26/BUB1/ADCY1/INS/RPS6KA1/IGF1/ADCY8/PPP3CA/PLCZ1/CPEB1/ADCY7/PPP2CA/PRKACG/PPP3CC/CALM1/PRKX/CDC27/YWHAQ/ANAPC5/CUL1
INTESTINAL_IMMUNE_NETWORK_FOR_IGA_PRODUCTION	INTESTINAL_IMMUNE_NETWORK_FOR_IGA_PRODUCTION	45	0.31112	1.00795	0.44246	0.678439	0.613234	3255	tags=27%, list=14%, signal=23%	CXCL12/TNFRSF17/HLA-DRA/HLA-DQB1/CD86/ITGA4/CXCR4/CD28/HLA-DMB/HLA-DPB1/HLA-DMA/ICOS
EPITHELIAL_CELL_SIGNALING_IN_HELICOBACTER_PYLORI_INFECTION	EPITHELIAL_CELL_SIGNALING_IN_HELICOBACTER_PYLORI_INFECTION	68	0.280761	0.998972	0.451796	0.687028	0.620998	2137	tags=18%, list=9%, signal=16%	CXCR2/PTPN11/ATP6V1A/ADAM10/F11R/MAPK8/TJP1/LYN/CCL5/ATP6V0C/ATP6V1G2/JAM2
ETHER_LIPID_METABOLISM	ETHER_LIPID_METABOLISM	26	0.345461	0.994907	0.462656	0.689511	0.623242	3590	tags=31%, list=16%, signal=26%	PLA2G7/LPCAT2/PLA2G12B/CHPT1/PLA2G4A/LPCAT4/ENPP2/PAFAH1B1
VASCULAR_SMOOTH_MUSCLE_CONTRACTION	VASCULAR_SMOOTH_MUSCLE_CONTRACTION	105	0.263156	0.992139	0.458574	0.689511	0.623242	5232	tags=37%, list=23%, signal=29%	ACTG2/CALCRL/AVPR1A/PRKACB/GUCY1A2/PPP1R12B/GNA13/PLA2G12B/EDNRA/RAMP2/PLA2G4A/KCNMB4/PRKCE/CALD1/MYLK/MAPK1/PPP1R14A/KCNMB2/CACNA1S/PRKCH/PPP1CA/RAF1/RAMP3/ADCY6/PLCB3/MYL6/MYLK3/PTGIR/ADCY1/KCNMA1/PLA2G5/ROCK2/ADCY8/ADRA1B/ADCY7/ROCK1/BRAF/MYH11/ACTA2
ECM_RECEPTOR_INTERACTION	ECM_RECEPTOR_INTERACTION	83	0.272238	0.990378	0.469582	0.689511	0.623242	2744	tags=20%, list=12%, signal=18%	RELN/COL4A1/TNC/COL6A3/ITGA6/COL4A2/FN1/COL6A6/ITGA4/ITGB6/COL1A1/SDC1/LAMA2/LAMA4/ITGA8/COL5A2/THBS4
DILATED_CARDIOMYOPATHY	DILATED_CARDIOMYOPATHY	89	-0.278057	-0.988199	0.469854	0.689511	0.623242	3984	tags=25%, list=17%, signal=20%	ITGA11/ADCY2/CACNB3/CACNG2/ITGA5/CACNB4/MYH6/CACNG5/TNF/CACNG1/ITGB4/CACNA2D4/DAG1/ITGA2/CACNA2D2/ITGA10/ITGA3/CACNA2D1/ITGB8/DMD/MYL2/ADRB1
ARACHIDONIC_ACID_METABOLISM	ARACHIDONIC_ACID_METABOLISM	51	-0.29756	-0.977739	0.472165	0.689511	0.623242	2191	tags=12%, list=10%, signal=11%	ALOX15B/PLA2G3/GPX2/PTGS1/ALOX15/PLA2G2A
MATURITY_ONSET_DIABETES_OF_THE_YOUNG	MATURITY_ONSET_DIABETES_OF_THE_YOUNG	23	0.355623	1.00031	0.486815	0.702373	0.634868	5342	tags=39%, list=23%, signal=30%	NR5A2/HHEX/HNF1A/PAX4/INS/GCK/PKLR/PDX1/HNF4A
LONG_TERM_POTENTIATION	LONG_TERM_POTENTIATION	68	0.275029	0.978578	0.493384	0.702373	0.634868	6651	tags=43%, list=29%, signal=30%	PRKACB/GRIA1/PPP3R1/PPP1R1A/KRAS/RPS6KA2/MAPK1/PPP3CB/NRAS/PPP1CA/RAF1/RAP1B/PLCB3/ADCY1/RPS6KA1/ADCY8/PPP3CA/BRAF/GRM1/PRKACG/PPP3CC/CALM1/PRKX/EP300/PPP1R12A/PPP1CC/CAMK2G/CALML3/CAMK2D
ARGININE_AND_PROLINE_METABOLISM	ARGININE_AND_PROLINE_METABOLISM	49	0.291054	0.977172	0.503802	0.702373	0.634868	4661	tags=39%, list=20%, signal=31%	GLUL/LAP3/SMS/GATM/GLUD2/MAOA/GOT1/GAMT/GLUD1/CKB/ALDH1B1/ALDH4A1/ARG1/OAT/CKMT2/MAOB/ALDH3A2/ALDH18A1/NOS2
GLYCEROPHOSPHOLIPID_METABOLISM	GLYCEROPHOSPHOLIPID_METABOLISM	66	0.277812	0.974656	0.503876	0.702373	0.634868	2695	tags=18%, list=12%, signal=16%	LYPLA1/DGKZ/LPCAT2/PLA2G12B/DGKI/CHPT1/LCLAT1/MBOAT1/PLA2G4A/LPCAT4/LPGAT1/MBOAT2
CYSTEINE_AND_METHIONINE_METABOLISM	CYSTEINE_AND_METHIONINE_METABOLISM	34	0.318165	0.97365	0.496907	0.702373	0.634868	2732	tags=21%, list=12%, signal=18%	MAT2A/APIP/AHCYL1/SMS/TRDMT1/GOT1/ENOPH1
ARRHYTHMOGENIC_RIGHT_VENTRICULAR_CARDIOMYOPATHY_ARVC	ARRHYTHMOGENIC_RIGHT_VENTRICULAR_CARDIOMYOPATHY_ARVC	73	0.271554	0.972639	0.495238	0.702373	0.634868	3378	tags=23%, list=15%, signal=20%	CDH2/ACTN1/SLC8A1/ITGA6/DSG2/ITGA4/CTNNA3/ITGB6/CTNNA1/TCF7L2/LAMA2/SGCD/ITGA8/CACNA1S/CTNNB1/GJA1/ATP2A2
PEROXISOME	PEROXISOME	78	-0.281059	-0.971677	0.509636	0.70506	0.637297	2273	tags=27%, list=10%, signal=24%	HMGCL/PMVK/DAO/MPV17L/PAOX/HAO1/PIPOX/PXMP2/PECR/ACSL5/ACSL1/PEX11A/AGPS/XDH/IDH2/CAT/SOD2/PEX26/PEX6/HSD17B4/PEX2
ASCORBATE_AND_ALDARATE_METABOLISM	ASCORBATE_AND_ALDARATE_METABOLISM	15	0.373566	0.955662	0.520661	0.714938	0.646225	4837	tags=33%, list=21%, signal=26%	UGT2B4/UGDH/ALDH1B1/ALDH3A2/UGT2B28
RIBOFLAVIN_METABOLISM	RIBOFLAVIN_METABOLISM	14	0.372909	0.933856	0.556017	0.75783	0.684995	2609	tags=21%, list=11%, signal=19%	ACP1/ACP5/MTMR2
GLYCOSAMINOGLYCAN_BIOSYNTHESIS_KERATAN_SULFATE	GLYCOSAMINOGLYCAN_BIOSYNTHESIS_KERATAN_SULFATE	14	-0.381295	-0.93431	0.561538	0.759729	0.686711	6199	tags=57%, list=27%, signal=42%	B4GALT2/B4GALT1/CHST6/B4GALT4/B4GALT3/CHST1/CHST4/ST3GAL1
ALZHEIMERS_DISEASE	ALZHEIMERS_DISEASE	141	-0.245278	-0.946504	0.571138	0.767076	0.693353	2009	tags=11%, list=9%, signal=10%	CASP9/BACE1/GRIN2D/LPL/SDHB/MAPT/MME/SDHC/ITPR3/GRIN2A/PLCB1/SNCA/NDUFS7/IL1B/NDUFB7
VASOPRESSIN_REGULATED_WATER_REABSORPTION	VASOPRESSIN_REGULATED_WATER_REABSORPTION	44	-0.284577	-0.911643	0.598377	0.797836	0.721156	2935	tags=20%, list=13%, signal=18%	ARHGDIA/NSF/DYNC1I1/RAB11B/DYNLL2/AQP3/CREB5/ARHGDIB/AQP4
VIRAL_MYOCARDITIS	VIRAL_MYOCARDITIS	66	-0.270807	-0.920685	0.611111	0.808953	0.731205	2719	tags=17%, list=12%, signal=15%	MYH6/HLA-DOA/CASP9/ICAM1/MYH10/DAG1/ABL2/DMD/HLA-DRB4/HLA-DQA1/HLA-DRB1
PHENYLALANINE_METABOLISM	PHENYLALANINE_METABOLISM	16	-0.347464	-0.881169	0.626223	0.823036	0.743934	1874	tags=25%, list=8%, signal=23%	PRDX6/ALDH3A1/ALDH3B1/ALDH1A3
NEUROTROPHIN_SIGNALING_PATHWAY	NEUROTROPHIN_SIGNALING_PATHWAY	122	0.240395	0.916817	0.660232	0.827355	0.747838	3588	tags=22%, list=16%, signal=19%	YWHAE/PTPN11/PIK3CA/FOXO3/GSK3B/KRAS/MAP3K1/SOS2/MAPK8/NTRK2/PIK3CG/RPS6KA2/NTF3/GRB2/MAPK1/AKT1/BAX/RAPGEF1/YWHAH/IRAK1/NTRK1/NRAS/RAF1/GAB1/PIK3R3/RAP1B/PLCG2
VEGF_SIGNALING_PATHWAY	VEGF_SIGNALING_PATHWAY	72	0.252766	0.904443	0.647619	0.827355	0.747838	4102	tags=25%, list=18%, signal=21%	PIK3CA/PLA2G12B/PPP3R1/KRAS/PIK3CG/PLA2G4A/PTGS2/MAPKAPK3/MAPK1/AKT1/PPP3CB/NRAS/RAF1/PIK3R3/RAC2/PLCG2/RAC3/PTK2
APOPTOSIS	APOPTOSIS	87	0.246953	0.902911	0.660985	0.827355	0.747838	3728	tags=25%, list=16%, signal=21%	PIK3CA/CASP8/CSF2RB/PRKACB/TNFSF10/PPP3R1/PRKAR2A/PIK3CG/DFFB/AKT1/CYCS/ENDOG/BAX/PPP3CB/CASP6/IRAK1/NTRK1/TNFRSF10C/PIK3R3/XIAP/IL3RA/AIFM1
LONG_TERM_DEPRESSION	LONG_TERM_DEPRESSION	64	0.259055	0.90253	0.65625	0.827355	0.747838	3124	tags=22%, list=14%, signal=19%	GUCY1A2/GRIA1/GNA13/GNAI3/PLA2G12B/KRAS/LYN/PLA2G4A/MAPK1/RYR1/CACNA1A/PPP2CB/NRAS/RAF1
PYRIMIDINE_METABOLISM	PYRIMIDINE_METABOLISM	93	-0.253376	-0.901211	0.641949	0.827355	0.747838	3380	tags=16%, list=15%, signal=14%	POLR1E/POLR1C/DPYS/POLR3A/NME7/CAD/ITPA/POLR1B/PNP/TYMS/CTPS1/DUT/CDA/TXNRD1/CMPK1
REGULATION_OF_AUTOPHAGY	REGULATION_OF_AUTOPHAGY	32	0.296191	0.889912	0.637895	0.827355	0.747838	4964	tags=28%, list=22%, signal=22%	PRKAA1/ATG4C/ATG5/IFNA8/INS/IFNG/IFNA17/BECN1/PIK3C3
PANTOTHENATE_AND_COA_BIOSYNTHESIS	PANTOTHENATE_AND_COA_BIOSYNTHESIS	16	0.33682	0.877345	0.643585	0.827355	0.747838	2200	tags=25%, list=10%, signal=23%	VNN2/PANK3/BCAT2/DPYD
PURINE_METABOLISM	PURINE_METABOLISM	148	0.23046	0.89911	0.736944	0.844333	0.763184	3331	tags=18%, list=15%, signal=16%	CANT1/DCK/GUCY1A2/PNPT1/RRM2B/PDE6D/PDE8B/POLR2J/PAPSS2/PDE1C/NT5E/PDE5A/PDE10A/NT5C3A/POLR3F/PAPSS1/POLR1A/POLR2K/NME5/POLD2/NT5C/POLE3/ENTPD3/ADCY6/PDE8A/PDE4D/PDE3A
WNT_SIGNALING_PATHWAY	WNT_SIGNALING_PATHWAY	147	-0.231801	-0.897155	0.696466	0.844333	0.763184	1333	tags=12%, list=6%, signal=11%	FZD5/WNT6/FOSL1/DAAM1/WNT1/NFATC2/FZD3/PPP2R5A/WNT2/WNT5A/SFRP5/PLCB1/FZD4/DKK1/WIF1/WNT2B/RHOA
HUNTINGTONS_DISEASE	HUNTINGTONS_DISEASE	156	0.226515	0.891469	0.736138	0.844333	0.763184	5629	tags=35%, list=25%, signal=26%	CASP8/NDUFA4L2/TFAM/VDAC3/PPARGC1A/POLR2J/TGM2/CREB1/CREB3L2/NDUFV2/CYCS/BAX/DCTN4/POLR2K/COX7B/NDUFB5/CYC1/HDAC2/NDUFC2/COX6A2/NDUFA7/NDUFB2/UQCRH/COX7A2L/COX8A/CREB3L1/COX7A1/COX7A2/NDUFB10/PLCB3/UQCRQ/TBP/HDAC1/NDUFA9/TBPL1/CASP3/UQCR10/COX4I2/COX5A/UQCRB/NDUFC1/NDUFB3/NDUFV3/NDUFA1/IFT57/SLC25A5/NDUFA4/UCP1/SOD1/CREB3L3/TAF4/NDUFA8/AP2M1/POLR2E
CALCIUM_SIGNALING_PATHWAY	CALCIUM_SIGNALING_PATHWAY	174	-0.22325	-0.88384	0.736196	0.844333	0.763184	2976	tags=13%, list=13%, signal=11%	ITPR2/DRD1/SLC25A6/PDGFRA/CHRM3/PLCD1/HTR2C/PTGER3/GRIN2D/AGTR1/HTR2A/TACR1/BDKRB2/EGFR/ITPR3/PPID/GRIN2A/PLCB1/VDAC1/BDKRB1/ATP2B4/ADRB1
BLADDER_CANCER	BLADDER_CANCER	41	0.273536	0.870789	0.691532	0.844333	0.763184	5276	tags=34%, list=23%, signal=26%	RB1/DAPK1/MMP1/KRAS/EGF/MAPK1/NRAS/RAF1/CCND1/VEGFC/TYMP/BRAF/THBS1/ERBB2
DNA_REPLICATION	DNA_REPLICATION	36	0.280464	0.869481	0.701053	0.844333	0.763184	6747	tags=44%, list=29%, signal=31%	MCM6/RNASEH2C/POLD2/POLE3/MCM3/RFC5/MCM4/RPA3/POLA1/PCNA/PRIM2/POLD3/RPA2/RFC3/DNA2/LIG1
STARCH_AND_SUCROSE_METABOLISM	STARCH_AND_SUCROSE_METABOLISM	36	0.277218	0.859418	0.703158	0.844333	0.763184	4837	tags=31%, list=21%, signal=24%	PYGB/UGT2B4/UGDH/MGAM/GUSB/HK2/AGL/GBE1/GCK/GPI/UGT2B28
GLYCEROLIPID_METABOLISM	GLYCEROLIPID_METABOLISM	42	0.264559	0.852274	0.738791	0.844333	0.763184	3267	tags=19%, list=14%, signal=16%	AGK/DGKZ/DGKI/LCLAT1/MBOAT1/AKR1B1/MBOAT2/ALDH1B1
ONE_CARBON_POOL_BY_FOLATE	ONE_CARBON_POOL_BY_FOLATE	17	0.322152	0.845382	0.6875	0.844333	0.763184	1665	tags=18%, list=7%, signal=16%	MTHFD2L/MTFMT/MTHFD2
ALANINE_ASPARTATE_AND_GLUTAMATE_METABOLISM	ALANINE_ASPARTATE_AND_GLUTAMATE_METABOLISM	30	0.279036	0.832149	0.726708	0.844333	0.763184	5604	tags=47%, list=24%, signal=35%	GLUL/GLUD2/GFPT1/GOT1/GLUD1/ALDH4A1/PPAT/ASPA/DDO/NIT2/GPT/ALDH5A1/AGXT/IL4I1
GLYCOSAMINOGLYCAN_DEGRADATION	GLYCOSAMINOGLYCAN_DEGRADATION	21	0.299967	0.828218	0.715726	0.844333	0.763184	3457	tags=24%, list=15%, signal=20%	GNS/IDS/GUSB/HS3ST3A1/HEXB
GLYCOSYLPHOSPHATIDYLINOSITOL_GPI_ANCHOR_BIOSYNTHESIS	GLYCOSYLPHOSPHATIDYLINOSITOL_GPI_ANCHOR_BIOSYNTHESIS	25	0.286848	0.820713	0.726708	0.844333	0.763184	3347	tags=24%, list=15%, signal=21%	PIGA/PIGX/PIGY/PIGN/PIGK/PIGP
GLYOXYLATE_AND_DICARBOXYLATE_METABOLISM	GLYOXYLATE_AND_DICARBOXYLATE_METABOLISM	16	0.309167	0.805315	0.731161	0.844333	0.763184	3673	tags=25%, list=16%, signal=21%	MTHFD2L/MTHFD2/ACO2/MDH1
HOMOLOGOUS_RECOMBINATION	HOMOLOGOUS_RECOMBINATION	26	-0.283254	-0.804087	0.728846	0.844333	0.763184	2983	tags=23%, list=13%, signal=20%	EME1/RPA4/TOP3A/RAD51/RPA1/BLM
GLUTATHIONE_METABOLISM	GLUTATHIONE_METABOLISM	47	0.25578	0.843912	0.754864	0.857376	0.774974	4916	tags=30%, list=21%, signal=23%	GSTM5/RRM2B/LAP3/SMS/GSTM2/GSTM1/GCLC/GGT5/GPX4/RRM1/GSTK1/IDH1/GSR/MGST2
JAK_STAT_SIGNALING_PATHWAY	JAK_STAT_SIGNALING_PATHWAY	152	0.222652	0.874367	0.796578	0.893722	0.807826	4508	tags=26%, list=20%, signal=21%	CCND3/PTPN11/PIK3CA/STAT2/CSF2RB/STAT1/STAM2/SPRED2/IL13RA2/SOS2/CSF2RA/PIK3CG/SOCS5/IFNGR2/PIAS2/SPRY2/EPO/GRB2/SPRED1/AKT1/CNTF/IL13RA1/TSLP/TPO/SOCS3/CCND1/PIK3R3/JAK2/IL3RA/CBL/PTPN6/IL12A/IL2RB/JAK3/IFNA8/SOCS2/CCND2/IFNG/IL7
TYROSINE_METABOLISM	TYROSINE_METABOLISM	40	-0.249584	-0.790628	0.792899	0.893722	0.807826	2443	tags=15%, list=11%, signal=13%	LCMT2/ADH1B/ALDH3A1/ALDH3B1/ALDH1A3/AOX1
HISTIDINE_METABOLISM	HISTIDINE_METABOLISM	28	0.265737	0.781434	0.806653	0.89954	0.813085	4568	tags=36%, list=20%, signal=29%	TRMT11/MAOA/METTL6/HNMT/ALDH1B1/DDC/ASPA/MAOB/ALDH3A2/FTCD
GLYCOLYSIS_GLUCONEOGENESIS	GLYCOLYSIS_GLUCONEOGENESIS	60	0.239189	0.815025	0.829268	0.900867	0.814285	5160	tags=32%, list=23%, signal=25%	PDHB/ALDOA/ENO3/PFKM/PGK1/BPGM/ADH5/HK2/ALDH1B1/PDHA1/ALDH3A2/LDHB/GCK/PGAM2/GPI/PFKP/ADH1A/GALM/PKLR
TYPE_II_DIABETES_MELLITUS	TYPE_II_DIABETES_MELLITUS	46	0.243504	0.798355	0.825832	0.900867	0.814285	5676	tags=37%, list=25%, signal=28%	PIK3CA/MAPK8/PIK3CG/PRKCE/MAPK1/CACNA1A/HK2/SOCS3/SLC2A4/PIK3R3/INS/SOCS2/GCK/PKLR/PDX1/CACNA1B/PRKCD
PYRUVATE_METABOLISM	PYRUVATE_METABOLISM	40	0.246298	0.782858	0.832323	0.900867	0.814285	5410	tags=40%, list=24%, signal=31%	PDHB/ACYP1/ACYP2/AKR1B1/ACAT1/LDHD/ALDH1B1/PDHA1/MDH1/HAGH/ALDH3A2/LDHB/ME3/PKLR/ME1/GLO1
GLYCOSAMINOGLYCAN_BIOSYNTHESIS_HEPARAN_SULFATE	GLYCOSAMINOGLYCAN_BIOSYNTHESIS_HEPARAN_SULFATE	26	-0.270719	-0.768504	0.813462	0.900867	0.814285	7457	tags=54%, list=33%, signal=36%	EXTL3/EXT1/HS3ST1/B3GALT6/XYLT1/NDST2/B4GALT7/NDST4/HS6ST1/NDST3/HS6ST3/HS3ST2/HS3ST5/HS6ST2
RNA_POLYMERASE	RNA_POLYMERASE	27	0.261655	0.762449	0.82438	0.900867	0.814285	2442	tags=15%, list=11%, signal=13%	POLR2J/POLR3F/POLR1A/POLR2K
PENTOSE_PHOSPHATE_PATHWAY	PENTOSE_PHOSPHATE_PATHWAY	26	0.254526	0.73302	0.846473	0.905529	0.818499	2965	tags=19%, list=13%, signal=17%	ALDOA/PFKM/TKTL1/RPE/RPIA
GALACTOSE_METABOLISM	GALACTOSE_METABOLISM	25	0.254423	0.727941	0.84472	0.905529	0.818499	3023	tags=20%, list=13%, signal=17%	PFKM/MGAM/AKR1B1/HK2/GALK2
NUCLEOTIDE_EXCISION_REPAIR	NUCLEOTIDE_EXCISION_REPAIR	44	-0.238184	-0.763023	0.851927	0.906096	0.819011	1660	tags=14%, list=7%, signal=13%	GTF2H5/GTF2H2/DDB2/RPA1/RAD23B/CUL4B
FOLATE_BIOSYNTHESIS	FOLATE_BIOSYNTHESIS	10	0.294039	0.677829	0.858316	0.907645	0.820411	3743	tags=30%, list=16%, signal=25%	PTS/ALPI/ALPL
BASAL_TRANSCRIPTION_FACTORS	BASAL_TRANSCRIPTION_FACTORS	33	-0.2372	-0.723168	0.871456	0.916273	0.82821	1508	tags=12%, list=7%, signal=11%	GTF2H2/TAF1L/GTF2IRD1/TAF13
MELANOGENESIS	MELANOGENESIS	97	-0.214712	-0.771914	0.902748	0.93845	0.848256	1965	tags=11%, list=9%, signal=10%	FZD5/WNT6/GNAO1/WNT1/FZD3/WNT2/WNT5A/MITF/PLCB1/FZD4/WNT2B
AMYOTROPHIC_LATERAL_SCLEROSIS_ALS	AMYOTROPHIC_LATERAL_SCLEROSIS_ALS	52	0.220367	0.740734	0.900391	0.93845	0.848256	2825	tags=15%, list=12%, signal=14%	RAB5A/GRIA1/PPP3R1/CASP1/CYCS/BAX/PPP3CB/ALS2
GNRH_SIGNALING_PATHWAY	GNRH_SIGNALING_PATHWAY	93	0.197389	0.730756	0.94717	0.96894	0.875816	3168	tags=15%, list=14%, signal=13%	MAP3K2/PRKACB/PLA2G12B/KRAS/MAP3K1/SOS2/MAPK8/PLA2G4A/GRB2/MAPK1/CACNA1S/NRAS/RAF1/ADCY6
MISMATCH_REPAIR	MISMATCH_REPAIR	23	0.219813	0.618302	0.947262	0.96894	0.875816	6747	tags=48%, list=29%, signal=34%	MSH2/POLD2/RFC5/RPA3/PCNA/MLH3/POLD3/RPA2/RFC3/MSH3/LIG1
TERPENOID_BACKBONE_BIOSYNTHESIS	TERPENOID_BACKBONE_BIOSYNTHESIS	15	-0.233527	-0.586016	0.947876	0.96894	0.875816	1784	tags=47%, list=8%, signal=43%	ACAT2/FDPS/DHDDS/PMVK/PDSS2/HMGCS2/GGPS1
SNARE_INTERACTIONS_IN_VESICULAR_TRANSPORT	SNARE_INTERACTIONS_IN_VESICULAR_TRANSPORT	37	0.204587	0.639954	0.959916	0.975826	0.882039	2698	tags=14%, list=12%, signal=12%	VAMP3/SEC22B/VAMP7/BET1/STX7
AMINOACYL_TRNA_BIOSYNTHESIS	AMINOACYL_TRNA_BIOSYNTHESIS	21	0.205275	0.566771	0.965726	0.976338	0.882502	4343	tags=24%, list=19%, signal=19%	MTFMT/SEPSECS/RARS2/MARS2/NARS2
SPHINGOLIPID_METABOLISM	SPHINGOLIPID_METABOLISM	32	-0.189741	-0.572864	0.979127	0.984478	0.88986	5049	tags=25%, list=22%, signal=20%	GLA/SPTLC2/SPHK2/CERK/SGPP2/UGT8/SMPD1/SMPD3
TASTE_TRANSDUCTION	TASTE_TRANSDUCTION	46	-0.148013	-0.477261	0.997963	0.997963	0.902049	3044	tags=35%, list=13%, signal=30%	TAS2R3/TAS2R7/TAS2R41/TAS2R40/TRPM5/TAS2R10/TAS2R9/TAS2R4/SCNN1A/TAS2R8/GNAT3/ASIC2/TAS1R2/TAS2R38/ITPR3/KCNB1

## Sheet: Sheet6
Table S6. The overlapping mitochondrial gene details
	HumanGeneID	MouseOrthologGeneID	Symbol	Synonyms	Description	MitoCarta3.0_List	MitoCarta3.0_Evidence	MitoCarta3.0_SubMitoLocalization	MitoCarta3.0_MitoPathways	TrainingDataset	MitoCarta2.0_Score	MitoCarta2.0_FDR	MitoCarta2.0_List	MitoCarta2.0_Evidence	EnsemblGeneID_mapping_version_20200130	UniProt	ProteinLength	TargetP_Score	MitoDomain_Score	CoexpressionGnfN50_Score	PGC_Induction_Score	YeastMitoHomolog_Score	RickettsiaHomolog_Score	MSMS_Score	hg19_Chromosome	hg19_Start	hg19_Stop	MSMS_NUM_TISSUES	MSMS_NUM_PEPTIDES_UNIQUE	MSMS_NUM_SPECTRA	MSMS_TOTAL_INTENSITY	MSMS_PERCENT_COVERAGE	Tissues	cerebrum_total_peak_intensity_log10	cerebellum_total_peak_intensity_log10	brainstem_total_peak_intensity_log10	spinalcord_total_peak_intensity_log10	kidney_total_peak_intensity_log10	liver_total_peak_intensity_log10	heart_total_peak_intensity_log10	skeletalmuscle_total_peak_intensity_log10	adipose_total_peak_intensity_log10	smallintestine_total_peak_intensity_log10	largeintestine_total_peak_intensity_log10	stomach_total_peak_intensity_log10	placenta_total_peak_intensity_log10	testis_total_peak_intensity_log10	HPA_Main_Location_2020 (Reliability)
1	7296	50493	TXNRD1	GRIM-12|TR|TR1|TRXR1|TXNR	thioredoxin reductase 1	MitoCarta3.0	GFP, Rickettsial homolog, mito protein domain, coexpression, MS/MS	unknown	Metabolism > Detoxification > ROS and glutathione metabolism | Metabolism > Detoxification > Selenoproteins	Tmito	6.9	0.029	1	GFP, Rickettsial homolog, mito protein domain, coexpression, MS/MS	ENSG00000198431	Q16881	649		SharedDomain	5		HomologMitoLowConf	Homolog	25-50ambig	chr12	104609556	104744085	4	14	30	455000000	36	skeletalmuscle, smallintestine, placenta, testis								7.2		8.5			7.6	7.8	Nucleoplasm (Supported)
2	10350	217262	ABCA9	EST640918	ATP binding cassette subfamily A member 9	MitoCarta3.0	GFP, yeast mito homolog, Rickettsial homolog, mito protein domain	Membrane	Small molecule transport > ABC transporters	Tmito	5.3	0.052	1	GFP, yeast mito homolog, Rickettsial homolog, mito protein domain	ENSG00000154258	Q8IUA7	1624	5	SharedDomain	NA		HomologMitoHighConf	Homolog	0-25ambig	chr17	66970772	67057136	2	7	9	21000000	7	cerebrum, placenta	6.9												7.1		Endoplasmic reticulum (Approved)
3	56994	212862	CHPT1	CPT|CPT1	choline phosphotransferase 1	MitoCarta3.0	targetP signal, mito protein domain, induction, coexpression+	MIM	Metabolism > Lipid metabolism > Phospholipid metabolism	Tnon_mito	9.7	0.011	1	targetP signal, mito protein domain, induction, coexpression+	ENSG00000111666	Q8WUD6	406	3	SharedDomain	31	0.82	HomologMitoLowConf	NoHomolog		chr12	102091416	102122846																					Vesicles (Supported)
4	51649	64656	MRPS23	CGI-138|COXPD46|HSPC329|MRP-S23	mitochondrial ribosomal protein S23	MitoCarta3.0	literature, APEX_matrix, yeast mito homolog++, mito protein domain+, induction, coexpression++, MS/MS++	Matrix	Mitochondrial central dogma > Translation > Mitochondrial ribosome	Tmito	36.1	0	1	literature, APEX_matrix, yeast mito homolog++, mito protein domain+, induction, coexpression++, MS/MS++	ENSG00000181610	Q9Y3D9	190	5	MitoDomain	45	1.37	OrthologMitoHighConf	NoHomolog	75-100pure	chr17	55916286	55927433	14	14	212	5380000000	75	all 14	8.7	8.5	8.7	8.4	8.5	8.5	8	7.6	8.7	8.5	9.2	8.1	8.7	8.3	Mitochondria (Supported)
5	81689	69046	ISCA1	HBLD2|ISA1|MMDS5|hIscA	iron-sulfur cluster assembly 1	MitoCarta3.0	APEX_matrix, targetP signal, yeast mito homolog++, Rickettsial homolog, mito protein domain+, induction, MS/MS++	Matrix	Metabolism > Metals and cofactors > Fe-S cluster biosynthesis | Metabolism > Metals and cofactors > Fe-S-containing proteins	Tmito	35.3	0	1	APEX_matrix, targetP signal, yeast mito homolog++, Rickettsial homolog, mito protein domain+, induction, MS/MS++	ENSG00000135070	Q9BUE6	129	2	MitoDomain	NA	1.55	OrthologMitoHighConf	Ortholog	75-100pure	chr9	88879462	88897490	13	13	117	3280000000	83	cerebrum, cerebellum, brainstem, spinalcord, liver, heart, skeletalmuscle, adipose, smallintestine, largeintestine, stomach, placenta, testis	8.8	8.5	8.6	8.5		7.5	7.7	7.3	8	7.9	7.9	7.7	8.8	8.8
6	55260	70209	TMEM143	-	transmembrane protein 143	MitoCarta3.0	targetP signal, coexpression+, MS/MS	MIM	0	Tpossible_mito	9.5	0.015	1	targetP signal, coexpression+, MS/MS	ENSG00000161558	Q96AN5	459	2	NA	33		NoMitoHomolog	NoHomolog	25-50ambig	chr19	48835615	48867186	12	18	83	1030000000	41	cerebrum, cerebellum, brainstem, spinalcord, kidney, liver, heart, skeletalmuscle, adipose, largeintestine, stomach, placenta	7.3	7.4	7.2	7.8	7.7	7.3	8.3	8.1	8.4		7.9	7.7	8		Nucleoli fibrillar center (Approved)
7	54704	381511	PDP1	PDH|PDP|PDPC|PPM2A|PPM2C	pyruvate dehyrogenase phosphatase catalytic subunit 1	MitoCarta3.0	literature, APEX_matrix, targetP signal, yeast mito homolog+, mito protein domain, MS/MS++	MIM	Metabolism > Carbohydrate metabolism > Pyruvate metabolism	Tmito	16.7	0	1	literature, APEX_matrix, targetP signal, yeast mito homolog+, mito protein domain, MS/MS++	ENSG00000164951	Q9P0J1	562	2	SharedDomain	2		OrthologMitoLowConf	NoHomolog	50-75pure	chr8	94929082	94938296	10	24	61	1220000000	53	cerebrum, cerebellum, spinalcord, skeletalmuscle, adipose, smallintestine, largeintestine, stomach, placenta, testis	7.4	7		7.5				9	7.7	7.1	7	6.7	6.8	8.2	Nucleoplasm (Supported)
8	135114	66847	HINT3	HINT4	histidine triad nucleotide binding protein 3	MitoCarta3.0	Rickettsial homolog, mito protein domain, induction, coexpression+	unknown	0	Tpossible_mito	9.9	0.01	1	Rickettsial homolog, mito protein domain, induction, coexpression+	ENSG00000111911	Q9NQE9	182		SharedDomain	36	0.62	NoMitoHomolog	Homolog	0-25ambig	chr6	126277860	126301389	3	3	8	110000000	19	brainstem, heart, skeletalmuscle			8				7.1	6.8							Mitochondria;Nucleoli (Approved)
9	81034	69906	SLC25A32	MFT|MFTC|RREI	solute carrier family 25 member 32	MitoCarta3.0	literature, targetP signal, yeast mito homolog+, mito protein domain+	MIM	Metabolism > Vitamin metabolism > Vitamin B2 metabolism | Metabolism > Vitamin metabolism > Folate and 1-C metabolism | Small molecule transport > SLC25A family	Tmito	11.7	0.007	1	literature, targetP signal, yeast mito homolog+, mito protein domain+	ENSG00000164933	Q9H2D1	315	3	MitoDomain	3		OrthologMitoLowConf	NoHomolog	0-25ambig	chr8	104410865	104427563	2	4	5	40500000	19	adipose, placenta									7.2				7.4		Mitochondria (Supported)
10	80219	67876	COQ10B	-	coenzyme Q10B	MitoCarta3.0	GFP, targetP signal, yeast mito homolog+, Rickettsial homolog, mito protein domain+, MS/MS+	MIM	Metabolism > Metals and cofactors > Coenzyme Q metabolism	Tmito	22	0	1	GFP, targetP signal, yeast mito homolog+, Rickettsial homolog, mito protein domain+, MS/MS+	ENSG00000115520	Q9H8M1	238	2	MitoDomain	4		OrthologMitoLowConf	Homolog	25-50pure	chr2	198318230	198339851	11	6	32	369000000	40	cerebrum, cerebellum, brainstem, spinalcord, liver, heart, skeletalmuscle, adipose, largeintestine, stomach, placenta	7.3	7	7.6	6.5		7.2	8.1	7.9	7.7		7	7.3	6.8		Cytosol (Approved)
11	114876	64291	OSBPL1A	ORP-1|ORP1|OSBPL1B	oxysterol binding protein like 1A	MitoCarta3.0	Rickettsial homolog, mito protein domain, induction, MS/MS	unknown	Metabolism > Lipid metabolism > Cholesterol, bile acid, steroid synthesis | Metabolism > Lipid metabolism > Phospholipid metabolism	Tnon_mito	6.4	0.033	1	Rickettsial homolog, mito protein domain, induction, MS/MS	ENSG00000141447	Q9BXW6	950		SharedDomain	0	5.89	NoMitoHomolog	Homolog	0-25pure	chr18	21742010	21977833	4	10	15	440000000	14	cerebrum, liver, largeintestine, placenta	8.5					6.2					7.4		8.1		Cytosol;Nucleoplasm (Approved)
12	139322	68117	APOOL	CXorf33|FAM121A|MICOS27|Mic27|UNQ8193	apolipoprotein O like	MitoCarta3.0	literature, yeast mito homolog, mito protein domain+, induction, coexpression++, MS/MS++	MIM	Mitochondrial dynamics and surveillance > Cristae formation > MICOS complex	Tmito	31.1	0	1	literature, yeast mito homolog, mito protein domain+, induction, coexpression++, MS/MS++	ENSG00000155008	Q6UXV4	268	5	MitoDomain	43	0.78	HomologMitoHighConf	NoHomolog	75-100pure	chrX	84258897	84348323	14	25	470	17200000000	88	all 14	8.4	8	8	8.6	9.2	8.8	9.3	7.9	9.6	9.2	9.3	9.1	9.3	9.1	Mitochondria (Approved)
13	10434	18777	LYPLA1	APT-1|APT1|LPL-I|LPL1|hAPT1	lysophospholipase 1	MitoCarta3.0	Rickettsial homolog, mito protein domain, coexpression, MS/MS++	unknown	Metabolism > Lipid metabolism | Signaling	Tpossible_mito	13.8	0.004	1	Rickettsial homolog, mito protein domain, coexpression, MS/MS++	ENSG00000120992	O75608	230	4	SharedDomain	9		NoMitoHomolog	Homolog	75-100pure	chr8	54958926	55014577	14	14	204	9900000000	77	all 14	8.6	8.4	8.9	8.8	9.6	9.1	8.5	7.7	8.5	8.7	8.8	8.6	8.6	8.2	Cytosol;Nucleoplasm (Approved)
14	30968	66592	STOML2	HSPC108|SLP-2	stomatin like 2	MitoCarta3.0	literature, APEX_matrix, targetP signal+, Rickettsial homolog, mito protein domain, coexpression, MS/MS++	MIM	Protein import, sorting and homeostasis > Protein homeostasis	Tmito	20.4	0	1	literature, APEX_matrix, targetP signal+, Rickettsial homolog, mito protein domain, coexpression, MS/MS++	ENSG00000165283	Q9UJZ1	356	1	SharedDomain	16		NoMitoHomolog	Homolog	75-100pure	chr9	35099772	35103192	14	28	465	21000000000	83	all 14	9	8.7	9.2	8.7	9.3	8.8	8.3	8.8	9.4	9.1	9.2	8.7	9.8	9.2	Cytosol;Plasma membrane (Supported)
15	1374	12894	CPT1A	CPT1|CPT1-L|L-CPT1	carnitine palmitoyltransferase 1A	MitoCarta3.0	literature, yeast mito homolog+, mito protein domain, induction, coexpression, MS/MS++	MOM	Metabolism > Lipid metabolism > Fatty acid oxidation | Metabolism > Metals and cofactors > Carnitine synthesis and transport | Metabolism > Metals and cofactors > Carnitine shuttle	Tmito	18.2	0	1	literature, yeast mito homolog+, mito protein domain, induction, coexpression, MS/MS++	ENSG00000110090	P50416	773		SharedDomain	9	0.75	OrthologMitoLowConf	NoHomolog	50-75pure	chr11	68522087	68609399	14	49	1722	57600000000	64	all 14	8.2	8.5	8.8	8.6	10.4	10	7.8	8.6	8.9	9.3	9.9	9.5	9.3	9.5	Mitochondria (Supported)
16	788	57279	SLC25A20	CAC|CACT	solute carrier family 25 member 20	MitoCarta3.0	literature, yeast mito homolog+, mito protein domain+, induction, coexpression, MS/MS++	MIM	Metabolism > Lipid metabolism > Fatty acid oxidation | Metabolism > Metals and cofactors > Carnitine synthesis and transport | Metabolism > Metals and cofactors > Carnitine shuttle | Small molecule transport > SLC25A family	Tmito	28.3	0	1	literature, yeast mito homolog+, mito protein domain+, induction, coexpression, MS/MS++	ENSG00000178537	O43772	301		MitoDomain	29	1.62	OrthologMitoLowConf	NoHomolog	75-100pure	chr3	48894355	48936426	14	23	533	34500000000	85	all 14	8.3	8.3	8.6	8.7	9.3	9.8	9.7	7.9	9.7	9.5	9.7	8.7	9.2	9.4	Cytosol;Mitochondria (Supported)
17	160428	216188	ALDH1L2	mtFDH	aldehyde dehydrogenase 1 family member L2	MitoCarta3.0	literature, APEX_matrix, targetP signal, Rickettsial homolog, mito protein domain, coexpression, MS/MS	Matrix	Metabolism > Vitamin metabolism > Folate and 1-C metabolism	Tmito	13.4	0.004	1	literature, APEX_matrix, targetP signal, Rickettsial homolog, mito protein domain, coexpression, MS/MS	ENSG00000136010	Q3SY69	923	2	SharedDomain	5		HomologMitoLowConf	Homolog	50-75ambig	chr12	105413561	105478341	8	56	194	3020000000	66	brainstem, spinalcord, liver, skeletalmuscle, smallintestine, largeintestine, stomach, placenta			7.7	6.5		7.7		7.6		7.1	8	9.3	8.9		Mitochondria (Enhanced)
18	841	12370	CASP8	ALPS2B|CAP4|Casp-8|FLICE|MACH|MCH5	caspase 8	MitoCarta3.0	literature, mito protein domain	MOM	Protein import, sorting and homeostasis > Protein homeostasis | Mitochondrial dynamics and surveillance > Apoptosis	Tmito	-3.8	0.639	1	literature, mito protein domain	ENSG00000064012	Q14790	538	4	SharedDomain	3		NoMitoHomolog	NoHomolog		chr2	202098165	202152434																					Cytosol (Supported)
19	51335	83485	NGRN	DSC92	neugrin, neurite outgrowth associated	MitoCarta3.0	APEX_matrix, yeast mito homolog++, mito protein domain+, coexpression	Matrix	Mitochondrial central dogma > mtRNA metabolism > mt-rRNA modifications | Mitochondrial central dogma > Translation > Mitochondrial ribosome assembly	Tmito	12.9	0.005	1	APEX_matrix, yeast mito homolog++, mito protein domain+, coexpression	ENSG00000182768	Q9NPE2	291	5	MitoDomain	6		OrthologMitoHighConf	NoHomolog		chr15	90808894	90815443																					Mitochondria (Supported)
20	622	71911	BDH1	BDH|SDR9C1	3-hydroxybutyrate dehydrogenase 1	MitoCarta3.0	literature, APEX_matrix, targetP signal+, Rickettsial homolog, mito protein domain, induction, coexpression, MS/MS++	MIM	Metabolism > Carbohydrate metabolism > Ketone metabolism	Tmito	24	0	1	literature, APEX_matrix, targetP signal+, Rickettsial homolog, mito protein domain, induction, coexpression, MS/MS++	ENSG00000161267|ENSG00000275544	Q02338	343	1	SharedDomain	6	1.72	NoMitoHomolog	Homolog	75-100pure	chr3	197236653	197300194	14	28	973	68500000000	77	all 14	9.5	9.1	9.4	9.7	9.9	10.1	9.4	7.9	7.4	10.1	10.2	9.6	8.8	8.9	Mitochondria (Enhanced)
21	129607	22169	CMPK2	NDK|TMPK2|TYKi|UMP-CMPK2	cytidine/uridine monophosphate kinase 2	MitoCarta3.0	literature, targetP signal+, MS/MS	Matrix	Metabolism > Nucleotide metabolism > Nucleotide synthesis and processing	Tmito	4.9	0.063	1	literature, targetP signal+, MS/MS	ENSG00000134326	Q5EBM0	449	1	NA	1		NoMitoHomolog	NoHomolog	25-50ambig	chr2	6980683	7005950	2	11	12	78900000	35	spinalcord, smallintestine				7.8						7.2					Mitochondria (Approved)
22	4128	17161	MAOA	BRNRS|MAO-A	monoamine oxidase A	MitoCarta3.0	literature, mito protein domain, MS/MS+	MOM	Metabolism > Amino acid metabolism > Catechol metabolism | Metabolism > Detoxification > Xenobiotic metabolism	Tmito	2.6	0.155	1	literature, mito protein domain, MS/MS+	ENSG00000189221	P21397	527		SharedDomain	2	-0.57	NoMitoHomolog	NoHomolog	75-100ambig	chrX	43514154	43606071	14	46	1702	155000000000	79	all 14	9.3	8.9	9.6	9.2	7.4	9	7.7	8.6	9.7	11	10.6	8.7	9.7	8.6	Mitochondria (Enhanced)
23	3429	52668	IFI27	FAM14D|ISG12|ISG12A|P27	interferon alpha inducible protein 27	MitoCarta3.0	literature, induction, coexpression	Membrane	Signaling > Immune response | Mitochondrial dynamics and surveillance > Apoptosis	Tmito	2.6	0.157	1	literature, induction, coexpression	ENSG00000165949|ENSG00000275214	P40305	122	4	NA	11	1.04	NoMitoHomolog	NoHomolog		chr14	94577078	94583036
24	212	11656	ALAS2	ALAS-E|ALASE|ANH1|ASB|SIDBA1|XLDPP|XLEPP|XLSA	5'-aminolevulinate synthase 2	MitoCarta3.0	literature, yeast mito homolog+, Rickettsial homolog, mito protein domain+, coexpression	Matrix	Metabolism > Metals and cofactors > Heme synthesis and processing	Tmito	13.9	0.004	1	literature, yeast mito homolog+, Rickettsial homolog, mito protein domain+, coexpression	ENSG00000158578	P22557	587	5	MitoDomain	5		OrthologMitoLowConf	Homolog		chrX	55035487	55057497
25	222234	330050	FAM185A	-	family with sequence similarity 185 member A	MitoCarta3.0	APEX_matrix, targetP signal, coexpression	Matrix	0	Tmito	-0.32	0.348	1	APEX_matrix, targetP signal, coexpression	ENSG00000222011	Q8N0U4	392	3	NA	11		NoMitoHomolog	NoHomolog		chr7	102389398	102449672																					Cytosol (Enhanced)

## Sheet: Sheet7
Table S7. Model prediction results of AS(GSE100927) and AF(GSE79768)
AS				AF
variable	permutation	dropout_loss	label	variable	permutation	dropout_loss	label
TXNRD1	0	0.229805	RF	ABCA9	0	0.300005	RF
ISCA1	0	0.229998	RF	HINT3	0	0.300261	RF
HINT3	0	0.231235	RF	ALAS2	0	0.300558	RF
ABCA9	0	0.231848	RF	PDP1	0	0.300697	RF
PDP1	0	0.231932	RF	MAOA	0	0.301458	RF
ALDH1L2	0	0.231948	RF	STOM	0	0.301787	RF
APOO	0	0.232158	RF	IFI27	0	0.302054	RF
CPT1A	0	0.232732	RF	CPT1A	0	0.302582	RF
LYPLA1	0	0.233497	RF	SLC25A20	0	0.302602	RF
BDH1	0	0.234279	RF	BDH1	0	0.302924	RF
MAOA	0	0.237329	RF	OSBPL1A	0	0.303136	RF
COQ10B	0	0.238523	RF	TXNRD1	0	0.303372	RF
IFI27	0	0.238683	RF	CMPK2	0	0.304459	RF
MRPS23	0	0.239408	RF	COQ10B	0	0.305502	RF
ALAS2	0	0.240248	RF	ALDH1L2	0	0.305566	RF
CHPT1	0	0.240951	RF	MRPS23	0	0.305723	RF
OSBPL1A	0	0.241211	RF	SLC25A32	0	0.306783	RF
STOM	0	0.243997	RF	TMEM143	0	0.307684	RF
SLC25A32	0	0.245786	RF	ISCA1	0	0.30795	RF
SLC25A20	0	0.247197	RF	NGRN	0	0.317077	RF
TMEM143	0	0.25116	RF	CASP8	0	0.325278	RF
CASP8	0	0.252276	RF	CHPT1	0	0.327665	RF
CMPK2	0	0.252869	RF	APOO	0	0.329305	RF
NGRN	0	0.287849	RF	LYPLA1	0	0.420192	RF
TXNRD1	0	0.194156	SVM	MAOA	0	0.300299	SVM
OSBPL1A	0	0.198993	SVM	BDH1	0	0.302238	SVM
ALDH1L2	0	0.199245	SVM	TXNRD1	0	0.302771	SVM
MAOA	0	0.203658	SVM	STOM	0	0.303089	SVM
LYPLA1	0	0.203783	SVM	PDP1	0	0.303589	SVM
PDP1	0	0.20394	SVM	HINT3	0	0.304328	SVM
ABCA9	0	0.204266	SVM	IFI27	0	0.30437	SVM
BDH1	0	0.204449	SVM	CMPK2	0	0.30441	SVM
TMEM143	0	0.205261	SVM	CPT1A	0	0.305768	SVM
IFI27	0	0.205314	SVM	COQ10B	0	0.305856	SVM
APOO	0	0.20587	SVM	OSBPL1A	0	0.306466	SVM
ISCA1	0	0.206029	SVM	ISCA1	0	0.306483	SVM
CPT1A	0	0.207921	SVM	NGRN	0	0.306681	SVM
HINT3	0	0.209379	SVM	ABCA9	0	0.30826	SVM
ALAS2	0	0.209525	SVM	SLC25A20	0	0.310284	SVM
NGRN	0	0.213351	SVM	CHPT1	0	0.311538	SVM
COQ10B	0	0.215897	SVM	SLC25A32	0	0.311757	SVM
MRPS23	0	0.217567	SVM	TMEM143	0	0.313339	SVM
SLC25A32	0	0.219774	SVM	MRPS23	0	0.314203	SVM
CHPT1	0	0.220992	SVM	ALDH1L2	0	0.318336	SVM
STOM	0	0.221241	SVM	APOO	0	0.318758	SVM
CMPK2	0	0.230842	SVM	ALAS2	0	0.323754	SVM
SLC25A20	0	0.233533	SVM	CASP8	0	0.334669	SVM
CASP8	0	0.234988	SVM	LYPLA1	0	0.347383	SVM
BDH1	0	0.212813	XGBoost	HINT3	0	0.302361	XGBoost
APOO	0	0.214631	XGBoost	ABCA9	0	0.315267	XGBoost
PDP1	0	0.215284	XGBoost	STOM	0	0.326113	XGBoost
ISCA1	0	0.216334	XGBoost	IFI27	0	0.326202	XGBoost
ALAS2	0	0.216452	XGBoost	TXNRD1	0	0.326641	XGBoost
IFI27	0	0.216639	XGBoost	MRPS23	0	0.326641	XGBoost
TXNRD1	0	0.216791	XGBoost	ISCA1	0	0.326641	XGBoost
ABCA9	0	0.216791	XGBoost	TMEM143	0	0.326641	XGBoost
COQ10B	0	0.216791	XGBoost	PDP1	0	0.326641	XGBoost
OSBPL1A	0	0.216791	XGBoost	SLC25A32	0	0.326641	XGBoost
LYPLA1	0	0.216791	XGBoost	OSBPL1A	0	0.326641	XGBoost
CASP8	0	0.216791	XGBoost	CPT1A	0	0.326641	XGBoost
ALDH1L2	0	0.216936	XGBoost	SLC25A20	0	0.326641	XGBoost
CHPT1	0	0.217554	XGBoost	ALDH1L2	0	0.326641	XGBoost
MRPS23	0	0.217586	XGBoost	BDH1	0	0.326641	XGBoost
CPT1A	0	0.21892	XGBoost	CMPK2	0	0.326641	XGBoost
SLC25A32	0	0.219841	XGBoost	MAOA	0	0.326641	XGBoost
HINT3	0	0.224598	XGBoost	ALAS2	0	0.326641	XGBoost
CMPK2	0	0.236606	XGBoost	COQ10B	0	0.335333	XGBoost
STOM	0	0.241796	XGBoost	NGRN	0	0.346781	XGBoost
MAOA	0	0.24473	XGBoost	CHPT1	0	0.349109	XGBoost
SLC25A20	0	0.250844	XGBoost	CASP8	0	0.365088	XGBoost
TMEM143	0	0.291604	XGBoost	APOO	0	0.369915	XGBoost
NGRN	0	0.339108	XGBoost	LYPLA1	0	0.445026	XGBoost
				_baseline_	0	0.549679	XGBoost

## Sheet: Sheet8
Table S8. Immune cell infiltration analysis of GSE100927
	B cells naive	B cells memory	Plasma cells	T cells CD8	T cells CD4 naive	T cells CD4 memory resting	T cells CD4 memory activated	T cells follicular helper	T cells regulatory (Tregs)	T cells gamma delta	NK cells resting	NK cells activated	Monocytes	Macrophages M0	Macrophages M1	Macrophages M2	Dendritic cells resting	Dendritic cells activated	Mast cells resting	Mast cells activated	Eosinophils	Neutrophils
GSM2696609	0.0108235	0	0.00106003	0.00541812	0	0.150743	0	0	0	0	0	0.0676008	0.0251714	0	0.00721769	0.434696	0	0.00257289	0	0.221706	0	0.0729901
GSM2696610	0	0.046932	0.00336926	0.0160674	0	0.113226	0	0	0	0.0209902	0	0.0482235	0	0.101937	0.0430994	0.5405	0.00899012	0	0.0170702	0.0318851	0	0.00771039
GSM2696611	0	0	0.0109872	0.00571254	0	0.206307	0	0	0	0	0	0.111809	0.163198	0	0.030127	0.324147	0	0	0.034278	0.0365472	0	0.0768864
GSM2696612	0.0289844	0	0	0.0200102	0	0.269004	0	0	1.7e-05	0	0	0.0962973	0.00938674	0	0.0084982	0.475955	0	0	0.0752206	0	0	0.0166264
GSM2696613	0	0.00711895	0.00433101	0.0213271	0	0.160905	0	0	0.0154726	0	0	0.0494824	0	0.0553599	0.0227617	0.494431	0	0	0	0.138374	0	0.0304364
GSM2696614	0	0.00785655	0	0.00122509	0	0.0553213	0.0115156	0	0.00237353	0.0475168	0	0.0316491	0	0.176408	0.0145491	0.530956	0.0019625	0	0	0.067028	0	0.0516386
GSM2696615	0	0.000873606	3.7e-05	0.0118325	0	0.0810858	0	0	0	0.135332	0	0.0286479	0.0393448	0	0.0334527	0.490853	0.0741207	0	0	0.0789536	0	0.0254665
GSM2696616	0	0.0260834	0	0.00922159	0	0.177173	0	0	0	0	0	0.081333	0	0	0.0336653	0.54473	0	0.00200554	0	0.0787668	0	0.0470213
GSM2696617	0	0	0.0111608	0.0141	0	0.12113	0	0	0	0	0	0.0831161	0.168946	0	0.0362437	0.54199	0	0	0	0.023313	0	0
GSM2696618	0	0.0482259	0	0.00602423	0	0.114439	0	0	0	0.0420576	0	0.0568112	0.0232275	0	0.018495	0.555175	0	0	0	0.0792814	0	0.0562633
GSM2696619	0	0.00649888	0	0	0	0.128636	0	0	0	0.0505694	0	0.0519777	0	0	0.0355935	0.450187	0	0	0	0.14903	0	0.127508
GSM2696620	0	0.00373558	0	0	0	0.0594499	0	0	0	0.0277679	0	0.0334272	0	0.351866	0.0118454	0.371786	0	0	0	0.0773738	0	0.0627482
GSM2696621	0	0.0115421	0	0.0258791	0	0.188483	0	0	0	0.061216	0	0.102729	0	0	0.0585399	0.451458	0.0242418	0	0.0182336	0.0120131	0	0.0456644
GSM2696622	0	0.0266259	0.00015375	0.013203	0.000321034	0.0356257	0.0129832	0	0	0.0604659	0	0.0125101	0	0.431227	0.0181138	0.288367	0	0	0	0.083654	0	0.0167502
GSM2696623	0	0.0107873	0.0015116	0	0	0.0444482	0	0	0	0.0669829	0	0.0224663	0	0.428634	0.0299626	0.319106	0	0	0	0.0458153	0	0.0302853
GSM2696624	0	0.00996585	0	0	0	0.133059	0	0	0	0	0	0.073736	0	0	0.0276308	0.488881	0	0.00794414	0	0.201321	0	0.0574622
GSM2696625	0	0.0127923	0	0.0120484	0	0.138812	0	0	0	0	0	0.0755941	0.134285	0	0.0143011	0.561874	0	0	0	0.0483765	0	0.0019165
GSM2696626	0.000673737	0	0	0.011434	0	0.141439	0	0	0.00102067	0.0209931	0	0.0869621	0	0.119483	0.0266089	0.448991	0	0	0	0.0656449	0	0.0767508
GSM2696627	0.0138007	0	0	0.0352511	0	0.335403	0	0	0	0	0	0.0758484	0.0243523	0	0.0391542	0.395339	0	0	0.0797761	0	0.00107521	0
GSM2696628	0	0.0251887	0.00167708	0	0	0.0633058	0	0	0	0.0562329	0	0.027233	0	0.331994	0.0116328	0.357744	0	0	0	0.115529	0	0.00946331
GSM2696629	0	0	0.00177943	1.78e-05	0	0.13311	0	0	0	0.0264522	0	0.0813753	0	0	0.0283339	0.583197	0.0448142	0	0	0.058877	0	0.0420438
GSM2696630	0	0.0259794	1.46e-05	0.0102194	0	0.0271983	0.00535343	0	0	0.0631578	0	0.0171378	0	0.391985	0.018685	0.32604	0	0	0	0.0955961	0	0.0186327
GSM2696631	0	0.073436	0.00449454	0.00233448	0	0.0548571	0	0	0	0.199834	0	0	0.0658615	0	0.0315639	0.485857	0	0	0	0.0817623	0	0
GSM2696632	0	0	0.00285174	0.000124399	0	0.0743287	0	0	0	0	0	0.0235387	0.160442	0	0.00423726	0.233788	0	0.00336206	0	0.358049	0	0.139278
GSM2696633	0	0.028922	0	0.00145548	0	0.0684327	0	0	0	0.0239118	0	0.0266894	0	0.241171	0.0125599	0.407979	0	0	0	0.10688	0	0.0819983
GSM2696634	0	0.00837879	0	0.00287122	0.0273004	0.0344039	0	0	0	0.0192043	0	0.010211	0	0.493171	0.0102017	0.342194	0	0	0.0266617	0	0.0026726	0.0227295
GSM2696635	0.0284497	0	0.00209475	0.0338731	0	0.212129	0	0	0.0020704	0	0	0.0862878	0	0	0.00965606	0.367898	0	0.00708585	0	0.213219	0	0.0372359
GSM2696636	0.00390752	0	0.00162134	0.0507373	0	0.22728	0	0	0.0139758	0	0	0.0721452	0	0	0.0145601	0.499374	0	0	0	0.0850418	0	0.0313563
GSM2696637	0	0.023718	0.000933035	0.00523212	0.000788873	0.0473538	0	0	0	0.0726121	0	0.0269868	0	0.264423	0.0259522	0.404049	0.0155526	0	0	0.0803952	0	0.0320029
GSM2696638	0.00387151	0.0039141	0.00492971	0.0289905	0.017422	0.236008	0.0065532	0	0.00760999	0	0.00419881	0.0104407	0	0.147299	0.0219667	0.2539	0	0	0	0.197963	0.0152947	0.0396393
GSM2696639	0	0.0663884	0.00136827	0.00590623	0	0.0875001	0	0	0	0.0893166	0	0.0697565	0.0667815	0	0.0386551	0.530413	0	0	0.00554905	0.0205058	0	0.0178597
GSM2696640	0	0.00971768	0.00157961	0	0	0.0865386	0	0	0	0.0204441	0	0.0435248	0.0771841	0	0.0154679	0.425769	0	0	0	0.237095	0.0173709	0.0653079
GSM2696641	0	0.0142842	0	0	0.00369378	0.0437743	0	0	0	0.00142532	0	0.013115	0.320998	0	0	0.383166	0	0.00946971	0	0.105798	0.0792878	0.0249882
GSM2696642	0	0.02407	0.0168567	0	0	0.188723	0	0	0	0	0	0.0777785	0.174301	0	0.0778948	0.381196	0	0	0.0431976	0	0	0.015983
GSM2696643	0	0.0190009	0.00287347	0.00980558	0	0.0631228	0	0	0	0.0853315	0	0.0218467	0	0.395612	0.0216156	0.322182	0.00211722	0	0	0.0340912	0	0.0224009
GSM2696644	0	0.0400051	0.000999914	0.0133297	0.0205734	0.091065	0.000377915	0	0	0.0147384	0	0.0300741	0.00216113	0.0912967	0.0315234	0.536509	0.0290435	0	0	0.0659368	0.0252912	0.00707533
GSM2696645	0	0.0114962	0.00685614	0	0.00547181	0.0233167	0	0	0	0.0583842	0	0.0164898	0	0.381922	0.0128888	0.344406	0.042542	0	0	0.0661794	0	0.0300465
GSM2696646	0	0.0224153	0	0.00219331	0	0.043705	0	0	0	0.0871734	0	0.0221974	0	0.305603	0.0253988	0.354449	0.000344738	0	0	0.0984329	0	0.0380863
GSM2696647	0.0328216	0	0.00296281	0.00694566	0	0.213873	0	0	0	0	0	0.103429	0	0	0.0159328	0.556123	0	0	0	0.0461422	0	0.0217697
GSM2696648	0.0331346	0	0.00756708	0.0475418	0	0.241449	0	0	0.000761532	0	0	0.113825	0.0726105	0	0.0196007	0.346676	0	0	0.0461071	0	0	0.0707261
GSM2696649	0	0.00851922	0	0	0	0.000450783	0	0.0116018	0	0.108361	0	0.00470078	0	0.277647	0.02204	0.321635	0	0	0	0.20189	0	0.0431535
GSM2696650	0	0.007657	0.00125484	0	0	0.157959	0	0	0	0.112471	0	0	0.0959737	0	0.0375415	0.421729	0	0.00112638	0.127545	0	0	0.0367435
GSM2696651	0.0236056	0	0	0.0119574	0	0.22144	0	0	0.00808272	0	0	0.0843189	0	0	0.0103658	0.583132	0	0	0.0204214	0	0	0.036676
GSM2696652	0	0.0259539	0.00173771	0.000640518	0.00892375	0.0227199	0	0	0	0.0718249	0	0.00983149	0	0.451603	0.013215	0.309101	0	0	0	0.0655302	0	0.0189185
GSM2696653	0	0.026505	0.00100375	0.0117385	0	0.0342529	0.0265351	0	0	0.0743732	0	0.0330002	0	0.169864	0.0333663	0.333329	0.0499182	0	0	0.177384	0	0.0287294
GSM2696654	0	0.0267343	0	0.0108562	0	0.11374	0	0	0	0.0078492	0	0.0598567	0	0.101494	0.010306	0.500649	0.0370162	0	0	0.0912404	0	0.040258
GSM2696655	0	0.00368163	0	0	0.00187092	0.0432853	0	0	0	0.0546765	0	0.0143521	0	0.327346	0.0241761	0.458994	0	0	0	0.032379	0.000961014	0.0382767
GSM2696656	0.0101274	0.00346508	0	0.0253759	0.00593519	0.21507	0	0	0.00907419	0	0.00510275	0.0153076	0	0.247368	0.0305194	0.305633	0	0	0	0.0784294	0.0012219	0.0473704
GSM2696657	0	0.0323879	0	0.00399584	0	0.0603485	0	0	0	0.0544582	0	0.010072	0	0.341914	0.0155268	0.35691	0	0	0	0.0872072	0	0.0371797
GSM2696658	0	0.0320741	0.00185961	0.00441249	0	0.0633464	0.00311858	0	0	0.0787757	0	0.0279376	0	0.287109	0.00706174	0.401727	0.00912977	0	0	0.0579746	0	0.0254736
GSM2696659	0	0.023038	0.00250707	0.00557116	0	0.0215431	0	0	0	0.0498722	0	0.0178664	0	0.351565	0.0171534	0.391435	0	0	0	0.0837994	0	0.035649
GSM2696660	0	0.0141287	0.00121163	0.00903498	0	0.247578	0	0	0	0	0	0.11265	0.0806707	0	0.0248655	0.363124	0	0	0	0.0858202	0	0.0609153
GSM2696661	0	0.00246188	0	0.00711753	0	0.0672768	0	0	0.00116155	0.0245459	0	0.0302859	0	0.239839	0.015054	0.497158	0	0	0	0.0726544	0	0.0424458
GSM2696662	0	0.0252374	0.00309604	0.010414	0	0.184756	0	0	0	0	0	0.110301	0	0	0.0224119	0.52543	0	0	0	0.0237866	0	0.0945676
GSM2696663	0	0.024368	0	0.0179756	0	0.0420411	0	0	0	0.0416365	0	0.0286583	0	0.369135	0.0109334	0.337357	0	0	0	0.0891167	0	0.0387788
GSM2696664	0	0.0211483	0	0.0113972	0.00268758	0.0841169	0	0	0	0.0790911	0	0.0552696	0	0.057172	0.0352414	0.593732	0	0	0.0118641	0.0129431	0	0.0353363
GSM2696665	0	0.00992396	0.00329401	0.0320652	0.00669447	0.199206	0.0878171	0	0.0168039	0	0	0.0384911	0	0.1426	0.0205854	0.210183	0	0	0	0.179315	0.0176358	0.0353857
GSM2696666	0	0.0348144	0.00178357	0.0396808	0	0.274371	0	0	0.0284039	0	0.016069	0.0589848	0	0	0.0446054	0.41639	0	0	0.0824213	0	0.00247651	0
GSM2696667	0	0.0318802	0.000234587	0.00477688	0	0.0561665	0	0	0	0.0850554	0	0.00366699	0	0.298053	0.0240209	0.368646	0	0	0	0.094428	0	0.0330721
GSM2696668	3.62e-05	0.00427143	0	0.0201983	0	0.193344	0	0	0.0032357	0.0532262	0	0.0512554	0	0.123587	0.0520533	0.296313	0.163576	0	0.00913646	0.00521389	0	0.0245522
GSM2696669	0.0251712	0	0.000671678	0	0	0.208799	0	0	0	0	0	0.0850387	0	0	0.01073	0.412835	0	0.00752866	0	0.225332	0	0.023893
GSM2696670	0	0.0287455	0.000518447	0	0	0.0449255	0	0	0	0.0605612	0	0.0162338	0	0.428316	0.0145513	0.351913	0	0	0.00314375	0.032268	0	0.0188237
GSM2696671	0	0.00397912	0	0	0	0.187036	0	0	0	0	0	0.0816261	0	0	0.00936798	0.631601	0	0	0.0315441	0	0	0.0548465
GSM2696672	0	0.00994535	0.00411764	0.00713102	0	0.300656	0	0	0	0	0.0177347	0	0	0	0.0233077	0.509264	0	0	0.0585471	0	0	0.0692962
GSM2696673	0	0.0200237	0.00302366	0	0	0.03315	0	0	0	0.100501	0	0.021361	0	0.262208	0.0106298	0.369961	0	0	0	0.153904	0	0.0252382
GSM2696674	0	0.0236915	0.00299858	0.00243144	0	0.0446461	0	0	0	0.0490081	0	0.0319072	0	0.34221	0.0117827	0.372089	0	0	0	0.0791395	0	0.0400953
GSM2696675	0	0.0201769	0.00229814	0	0	0.0438032	0	0	0	0.0558133	0	0.0336891	0	0.342359	0.0131104	0.3578	0	0	0	0.0895479	0	0.0414018
GSM2696676	0	0.025928	0	0.00634048	0.0176694	0.0734889	0	0	0	0.0517004	0	0.0158279	0	0.25848	0.024512	0.472645	0.00106205	0	0.00336645	0.0317374	0	0.0172412
GSM2696677	0	0.010902	0.000400621	0	0.00999633	0.0112206	0	0	0	0.0646296	0	0.00867206	0	0.380875	0.00628045	0.405574	0	0	0	0.031044	0.0165749	0.0538303
GSM2696678	0	0.0141263	0	0.0120064	0	0.150764	0	0	0	0	0	0.0842461	0	0	0.0179286	0.592347	0	0	0	0.0450274	0	0.0835546
GSM2696679	0	0.035763	0.00149616	0.00794598	0	0.0593018	0	0	0	0.073899	0	0.016646	0	0.261768	0.0181397	0.444279	0	0	0	0.0614864	0	0.0192753
GSM2696680	0	0.0060211	0	0	0	0.0619152	0	0	0	0.0296036	0	0.0217907	0	0.347438	0.0124672	0.383293	4.76e-05	0	0	0.0798246	0	0.0575993
GSM2696681	0	0.0315874	0	0.0109427	0.000980204	0.0704776	0	0	0	0.0348557	0	0.0370223	0	0.070119	0.0233862	0.535604	0.00713902	0	0	0.135105	0	0.0427811
GSM2696682	0	0.012753	0.00246376	0.0172608	0	0.151732	0	0	0.0018496	0	0	0.0942134	0	0	0.0269611	0.486698	0	0	0	0.126356	0	0.0797115
GSM2696683	0	0.0367344	0	0.00668072	0	0.119573	0	0	0	0	0	0.0522069	0.0362338	0	0.016095	0.620143	0	0	0	0.0721979	0	0.0401356
GSM2696684	0	0.0640725	0	0.016867	0	0.145296	0	0	0	0.0133831	0	0.0762392	0	0	0.0517027	0.59223	0	0	0.016742	0	0	0.0234678
GSM2696685	0	0.0390353	0	0.00137506	0	0.0404672	0	0	0	0.0951784	0	0.0172171	0	0.282936	0.0191799	0.456947	0	0	0.0180882	0	0	0.0295764
GSM2696686	0	0.0046317	0	0.0128106	0	0.0710926	0.0189036	0	0.00546267	0.0294548	0	0	0	0.317351	0.0132197	0.36347	0.0758484	0	0	0.0534782	0	0.0342772
GSM2696687	0.0103207	0	0.00410003	0.0204206	0	0.204406	0	0	0	0	0	0.0871275	0	0	0.0146174	0.589318	0.00148451	0	0.0115155	0.0373191	0	0.0193706
GSM2696688	0	0.0217583	0	0.0210489	0	0.183902	0	0	0.00566394	0	0	0.0517647	0.0368404	0	0.00971188	0.5979	0	0	0.0284059	0	0	0.0430046
GSM2696689	0	0.0277878	0	0.00585862	0.0176378	0.00065827	0	0	0	0.0711109	0	0.00573162	0	0.441143	0.0140329	0.326814	0	0	0	0.0602796	0.00895248	0.0199929
GSM2696690	1.74e-05	0.00686792	0	0.0203092	0.0295764	0.0860666	0.00810846	0	0.0279242	0	0.00504238	0	0	0.386038	0.0125984	0.297979	0	0	0	0.0271895	0	0.0922828
GSM2696691	0.0112315	0	0	0.0268093	0	0.279382	0	0	0	0	0	0.0911307	0.105098	0	0.0310625	0.341796	0	0	0.0150329	0.0317292	0	0.0667284
GSM2696692	0	0.00195631	0.000340944	0.00694879	0.0240223	0.00136069	0	0	0	0.0906044	0	0.00392614	0	0.430024	0.0091235	0.30192	0	0	0	0.0671359	0.0108491	0.0517882
GSM2696693	0.0299308	0	0	0.014685	0.0208842	0.0809794	0	0	0	0.0187251	0	0.016387	0	0.247873	0.0171698	0.479242	0	0	0.00175687	0.0246571	0	0.0477096
GSM2696694	0	0.00746621	0	0.0301966	0	0.220643	0	0	0	0.0208184	0	0.0535546	0.0229739	0	0.0402096	0.525843	0	0	0.0363965	0	0	0.0418982
GSM2696695	0	0.0336587	0.00356151	0.0129707	0	0.13129	0	0	0	0	0	0.0821829	0.173935	0	0.0301945	0.476341	0	0	0	0.0539817	0	0.00188349
GSM2696696	0.00877697	0	0	0.0147135	0	0.154305	0	0	0.00437521	0.0450063	0	0.0426207	0	0.172028	0.0199571	0.367159	0.0950482	0	0	0.0355402	0	0.0404692
GSM2696697	0	0.0507691	0	0.0182558	0	0.199797	0	0	0	0.0291237	0	0.0930769	0.0304486	0	0.0314728	0.487421	0.00764048	0	0.0391386	0	0	0.0128555
GSM2696698	0	0.0605674	0	0.00129465	0	0.0594186	0	0	0	0.0908334	0	0.0409182	0	0.0266427	0.0590474	0.569973	0.0416643	0	0.00117498	0.0175969	0	0.0308678
GSM2696699	0.0109405	0	0.00365853	0.0332239	0	0.265753	0	0	0.00493886	0	0	0.0947592	0	0	0.00354411	0.527063	0	0	0	0.0198715	0	0.0362481
GSM2696700	0	0.00590793	0.00228647	0.0186353	0	0.073218	0	0	0	0.127399	0	0.0328082	0.0542028	0	0.0309572	0.474541	0.0710387	0	0	0.0799879	0	0.0290176
GSM2696701	0.00636994	0	0	0.024356	0.00516865	0.0647917	0.00230033	0	0.0117112	0.0965892	0	0.0256072	0	0.207883	0.0343641	0.334695	0.0729274	0	0	0.068805	0	0.0444317
GSM2696702	0.00713955	0	0.00333293	0.00750599	0.00103957	0.0793428	0	0	0	0.0406537	0	0.0214984	0	0.141883	0.0184471	0.439651	0	0	0	0.154032	0	0.0854749
GSM2696703	0	0.0166104	8.84e-05	0.00172239	0	0.0467958	0	0	0.000547117	0.063268	0	0.0350538	0	0.381771	0.0192812	0.371489	0	0	0.0110463	0.0213071	0	0.0310194
GSM2696704	0.00706311	0	0.00166079	0.0053922	0	0.0969175	0	0	0	0.0188864	0	0.0774186	0	0	0.0155799	0.568426	0	0	0	0.160867	0	0.0477887
GSM2696705	0.00751103	0	0.000660798	0.00154026	0	0.0844235	0	0	0	0.0280409	0	0.0438599	0	0.15406	0.0246559	0.461518	0	0	0	0.0896262	0	0.104103
GSM2696706	0	0.0398401	0	0	0	0.0862362	0	0	0	0.0611019	0	0.0253667	0	0.163779	0.0166199	0.506369	0	0	0.00370038	0.0134459	0	0.0835414
GSM2696707	0	0.00910493	1.45e-05	0.0113286	0	0.0796437	0	0	0	0.0742903	0	0.0697073	0	0.073744	0.0176206	0.551202	0	0	0	0.0899696	0	0.023375
GSM2696708	0	0.0124122	0	0.0275489	0	0.187407	0	0	0.00365593	0.0391035	0	0.0379601	0	0.172093	0.0104961	0.471037	0	0	0.0178972	0.00666874	0.00269167	0.0110284
GSM2696709	0.0422519	0	0.00167864	0	0	0.250869	0	0	0.000601538	0	0	0.0874454	0	0	0.0251739	0.540505	0	0	0.0010706	0.0304488	0	0.0199549
GSM2696710	0	0.0375945	0	0.0155837	0	0.102347	0	0	0	0.0315288	0	0.0766609	0.0408461	0	0.0147966	0.579977	0	0.0028782	0	0.0619838	0	0.0358032
GSM2696711	0	0.0289006	0.00377745	0.00213136	0.000725491	0.0280891	0	0	0	0.0728735	0	0.00557753	0	0.286938	0.0237113	0.378609	0	0	0	0.1429	0	0.0257674
GSM2696712	0	0.0145156	0.00357274	0.00165199	0	0.0343748	0	0	0	0.0847231	0	0.0158676	0	0.252651	0.0210788	0.482933	0	0	0.057748	0	0	0.0308831

## Sheet: Sheet9
Table S9. Immune cell infiltration analysis of GSE79768
	B cells naive	B cells memory	Plasma cells	T cells CD8	T cells CD4 naive	T cells CD4 memory resting	T cells CD4 memory activated	T cells follicular helper	T cells regulatory (Tregs)	T cells gamma delta	NK cells resting	NK cells activated	Monocytes	Macrophages M0	Macrophages M1	Macrophages M2	Dendritic cells resting	Dendritic cells activated	Mast cells resting	Mast cells activated	Eosinophils	Neutrophils
GSM2102184	0.00739857	0.0218154	0.0409991	0.0779477	0	0.210661	0	0.0397136	0	0.109804	0	0.0267924	0.0036998	0	0.0442469	0.253989	0	0	0.10914	0	0	0.0537933
GSM2102185	0.0231748	0	0.054778	0.114346	0	0.0631165	0	0.0516441	0.00807226	0.0334447	0	0.0664231	0.0200539	0	0.0291542	0.326483	0.00623856	0.0135701	0	0.0916115	0	0.0978894
GSM2102186	0.035545	0	0.0981221	0.0565071	0	0.150375	0	0.0335715	0	0.0880523	0	0.0422093	0.0246095	0	0.0640758	0.129382	0.00913216	0	0.172708	0	0.045133	0.0505774
GSM2102187	0.024605	0.00100658	0.0441466	0.0745255	0	0.108894	0	0.0273802	0	0.0948669	0	0.061033	0.0254878	0	0.102847	0.213831	0.0119962	0	0.16358	0	0.00444644	0.0413541
GSM2102188	0.0189537	0	0.0952609	0.0844294	0	0.267032	0.00056723	0	0	0.137714	0	0	0	0	0.0401979	0.159415	0	0.0150698	0.10603	0	0	0.0753299
GSM2102189	0	0.0385111	0.0787315	0	0	0.182038	0	0.0325865	0.0340067	0.103539	0.0317552	0	0.0202415	0	0.00132383	0.141451	0.0121917	0.0446641	0	0.159545	0.00598084	0.113435
GSM2102190	0.0299653	0.0334424	0.0547081	0.117037	0	0.0230442	0	0.0451133	0.0096471	0.124037	0	0.0319156	0.0411715	0	0.047054	0.173072	0	0	0.195043	0	0	0.0747495
GSM2102191	0.0701715	0	0.0449412	0.113889	0	0.092294	0	0.0473102	0.0129977	0.106626	0	0.0346216	0	0	0.0458405	0.290663	0.00911633	0.0259524	0.0574007	0.00322201	0	0.0449536
GSM2102192	0.026889	0.0230884	0.0451148	0.0578281	0	0.0748266	0	0.0739475	0	0.0848834	0	0.0242565	0.0238063	0	0.0921959	0.157461	0.0161447	0.00421037	0.157865	0	0	0.137482
GSM2102193	0.0281202	0.00777175	0.0455008	0.0447536	0	0.143394	0	0.0447018	0	0.0655645	0	0.0333992	0.0234327	0	0.047398	0.336383	0	0.023555	0.0797547	0	0	0.0762702
GSM2102194	0.0597812	0	0.0548045	0.115731	0	0.131365	0	0.0585758	0	0.0784379	0	0.036231	0.0170086	0	0.0566286	0.209348	0.00185148	0	0.125826	0	0	0.0544097
GSM2102195	0.00766046	0.0539879	0.150018	0.170355	0	0	0	0.0334515	0.0284733	0.0441006	0	0.0527711	0	0	0.0559343	0.251878	0.0220812	0	0.0966789	0	0	0.032609
GSM2102196	0.0607177	0	0.0465904	0.188068	0	0	0	0.0494105	0.058504	0.0358128	0.00462354	0	0.0291193	0	0.029703	0.344657	0.000562266	0	0.145143	0	0	0.00708843
GSM2102197	0.0385037	0	0.140995	0.122677	0	0.102965	0	0.0175822	0	0.0698641	0	0.00746193	0.0206318	0	0.0193632	0.198905	0	0.00549572	0.180436	0	0	0.07512
GSM2102198	0	0.021722	0.122242	0.17503	0	0.0130346	0	0.0571804	0.0301002	0.0561493	0	0.00218911	0.0334381	0	0.0376482	0.277972	0	0	0.123445	0	0	0.0498485
GSM2102199	0.00634431	0.0238031	0.133241	0.154732	0	0	0	0.0687433	0.0342866	0.0607143	0	0.00660496	0.00298276	0	0.0696355	0.310207	0.00305666	0	0.112635	0	0	0.0130146
GSM2102200	0.0243953	0	0.0409347	0.178727	0	0.00845428	0	0.108042	0.00902816	0.0608518	0	0.0138707	0.013081	0	0.0455067	0.356992	0.00906838	0	0.0508986	0.00852109	0	0.0716276
GSM2102201	0.0194557	0	0.0135236	0.068557	0	0.0906985	0	0.0746265	0	0.1187	0	0.0362891	0	0	0.0341565	0.393104	0	0.0055858	0.0690009	0.0291967	0	0.0471061
GSM2102202	0.0446934	0	0.0407272	0.146977	0	0.13687	0	0.0294766	0.00253448	0.131774	0	0	0.0388433	0	0.0723006	0.109419	0.0135864	0	0.188442	0	0	0.0443556
GSM2102203	0.0447933	0	0.027299	0.0898511	0	0.159959	0	0.0380982	0	0.0901507	0	0.0315896	0	0	0.05043	0.3214	0.0137961	0.0129177	0.0316465	0.0499139	0	0.0381554
GSM2102204	0	0.0789994	0.086642	0.0467464	0	0.137386	0	0	0.034441	0	0	0	0.0465908	0	0	0.316404	0	0.0553503	0	0.129822	0.0105414	0.0570775
GSM2102205	0	0.0849922	0.0945632	0.0556021	0	0.111139	0	0.00582582	0	0.00588858	0	0	0.0155633	0	0.0345829	0.32749	0	0.0342141	0	0.185788	0	0.0443521
GSM2102206	0	0.0634186	0.0653697	0.142013	0	0.125509	0	0.0536433	0	0.0969954	0	0.022145	0.00168368	0	0.0833715	0.253538	0.00117748	0	0.0911357	0	0	0
GSM2102207	0.0368847	0.0226701	0.0317532	0.108548	0	0.150031	0	0.0918108	0	0.0776939	0	0.023109	0.020196	0	0.0326829	0.214144	0.00140949	0.0208749	0.0149016	0.0689984	0	0.0842916
GSM2102208	0	0.114737	0.112121	0	0	0.0931392	0	0.0410473	0	0.0887717	0	0.0276303	0.0156949	0	0.0298975	0.176675	0.0225193	0.0195864	0	0.19475	0.0108938	0.0525364
GSM2102209	0.0178318	0	0.105224	0.0234675	0	0.157376	0	0	0	0.0968606	0	0	0	0	0.0638488	0.110569	0.0113318	0.00646081	0	0.367154	0	0.0398762

## Sheet: Sheet10
Table S10. Immune cell infiltration analysis of GSE100927 and GSE79768
GSE100927								GSE79768
CASP8				MRPS23				CASP8				MRPS23
Gene	Cell	cor	pvalue	Gene	Cell	cor	pvalue	Gene	Cell	cor	pvalue	Gene	Cell	cor	pvalue
CASP8	B cells naive	-0.318911	0.000968354	MRPS23	B cells naive	-0.000643358	0.994828	CASP8	B cells naive	0.224596	0.27	MRPS23	B cells naive	-0.31574	0.116115
CASP8	B cells memory	0.308464	0.00144371	MRPS23	B cells memory	0.0624083	0.529111	CASP8	B cells memory	-0.193282	0.344128	MRPS23	B cells memory	0.266348	0.188434
CASP8	Plasma cells	-0.182162	0.0642047	MRPS23	Plasma cells	0.0836098	0.398765	CASP8	Plasma cells	-0.202051	0.32073	MRPS23	Plasma cells	0.042735	0.835867
CASP8	T cells CD8	-0.241289	0.0136056	MRPS23	T cells CD8	0.157384	0.110585	CASP8	T cells CD8	-0.0427423	0.83576	MRPS23	T cells CD8	0.06702	0.744958
CASP8	T cells CD4 naive	0.179415	0.0683969	MRPS23	T cells CD4 naive	-0.138698	0.160276	CASP8	T cells CD4 naive	0.173333	0.397107	MRPS23	T cells CD4 naive	0.226667	0.265491
CASP8	T cells CD4 memory resting	-0.568797	2.99198e-10	MRPS23	T cells CD4 memory resting	0.155386	0.115241	CASP8	T cells CD4 memory resting	0.0968184	0.637993	MRPS23	T cells CD4 memory resting	-0.03524	0.864307
CASP8	T cells CD4 memory activated	0.306749	0.00153943	MRPS23	T cells CD4 memory activated	-0.0609154	0.53903	CASP8	T cells CD4 memory activated	0.333333	0.0960999	MRPS23	T cells CD4 memory activated	-0.17333	0.397107
CASP8	T cells follicular helper	0.0426726	0.667113	MRPS23	T cells follicular helper	-0.0738679	0.456137	CASP8	T cells follicular helper	0.07766	0.706111	MRPS23	T cells follicular helper	0.191926	0.347588
CASP8	T cells regulatory (Tregs)	-0.111717	0.25887	MRPS23	T cells regulatory (Tregs)	-0.0549637	0.579465	CASP8	T cells regulatory (Tregs)	-0.196568	0.335828	MRPS23	T cells regulatory (Tregs)	-0.23383	0.250275
CASP8	T cells gamma delta	0.555166	9.59302e-10	MRPS23	T cells gamma delta	-0.159352	0.106142	CASP8	T cells gamma delta	0.161709	0.428259	MRPS23	T cells gamma delta	-0.29162	0.148103
CASP8	NK cells resting	-0.0233726	0.813816	MRPS23	NK cells resting	-0.25115	0.0101218	CASP8	NK cells resting	0.0421572	0.837979	MRPS23	NK cells resting	-0.2559	0.207017
CASP8	NK cells activated	-0.545496	2.12479e-09	MRPS23	NK cells activated	0.225554	0.021326	CASP8	NK cells activated	0.250271	0.217534	MRPS23	NK cells activated	-0.06869	0.738799
CASP8	Monocytes	-0.320072	0.000925501	MRPS23	Monocytes	0.385287	5.37364e-05	CASP8	Monocytes	0.193985	0.342343	MRPS23	Monocytes	-0.41927	0.033001
CASP8	Macrophages M0	0.588427	5.07492e-11	MRPS23	Macrophages M0	-0.170543	0.0834715	CASP8	Macrophages M0	0.173333	0.397107	MRPS23	Macrophages M0	0.226667	0.265491
CASP8	Macrophages M1	-0.0538414	0.587244	MRPS23	Macrophages M1	0.0749051	0.44982	CASP8	Macrophages M1	0.0782906	0.70302	MRPS23	Macrophages M1	-0.13162	0.519949
CASP8	Macrophages M2	-0.401559	2.39085e-05	MRPS23	Macrophages M2	-0.0365454	0.712642	CASP8	Macrophages M2	-0.120684	0.555523	MRPS23	Macrophages M2	0.30735	0.126706
CASP8	Dendritic cells resting	0.381123	6.56646e-05	MRPS23	Dendritic cells resting	0.0207609	0.834304	CASP8	Dendritic cells resting	-0.174209	0.394689	MRPS23	Dendritic cells resting	0.070172	0.73338
CASP8	Dendritic cells activated	-0.22633	0.0208722	MRPS23	Dendritic cells activated	0.0348826	0.725182	CASP8	Dendritic cells activated	-0.185364	0.364629	MRPS23	Dendritic cells activated	0.095381	0.643012
CASP8	Mast cells resting	-0.322115	0.000854268	MRPS23	Mast cells resting	0.0913949	0.356155	CASP8	Mast cells resting	0.39588	0.0452886	MRPS23	Mast cells resting	-0.48737	0.011558
CASP8	Mast cells activated	0.294916	0.0023728	MRPS23	Mast cells activated	-0.16242	0.0994951	CASP8	Mast cells activated	-0.413286	0.0358543	MRPS23	Mast cells activated	0.350932	0.078781
CASP8	Eosinophils	0.126909	0.19922	MRPS23	Eosinophils	-0.21984	0.0249387	CASP8	Eosinophils	0.0919145	0.655185	MRPS23	Eosinophils	-0.31748	0.114013
CASP8	Neutrophils	-0.092627	0.34968	MRPS23	Neutrophils	-0.123764	0.210675	CASP8	Neutrophils	0.539829	0.00501512	MRPS23	Neutrophils	-0.18496	0.364051

[truncated: 1 more sheets: Sheet11]
