# Supplementary material for: Comprehensive bioinformatics analysis of the common mechanism of atherosclerosis and atrial fibrillation: emphasizing mitochondrial metabolic disorder and immune inflammation
Source: Front Mol Biosci. 2025 Jun 18;12:1595048. doi: 10.3389/fmolb.2025.1595048 (PMC12215116; doi:10.3389/fmolb.2025.1595048)
Supplement: Supplementary file 1 [file Supplementaryfile1.zip › The supplementary materials/Supplementary Table4.xlsx]

## Sheet: Sheet1
Patients	Age (years)	Sex (male: female)	Hypertension (yes:no)	High cholesterol (yes:no)	Diabetes (yes:no)	Total cholesterol (mmol/L)	LDL (mmol/L)	HDL (mmol/L)	Triglycerides (mmol/L)	Hemoglobin (g/L)	HbAc (%)	Smoke(yes:no)	Stable (yes:no)
Healthy 1	34	male	no	no	no	4.83	3.29	0.94	1.7	144	5.3	no	yes
Healthy2	50	female	no	no	no	4.61	3.27	1.25	1.96	133		no	yes
Healthy3	59	female	no	no	no	3.64	2.4	1.1	1.41	118		no	yes
Healthy4	43	male	no	yes	no	5.26	3.84	0.97	1.22	147	5.5	no	yes
Healthy5	48	female	no	no	no	4.23	2.94	1.22	2.09	126	5.3	no	yes
AS1	60	female	yes	no	no	3.73	2.7	1.24	0.82	123		no	yes
AS2	58	female	yes	yes	no	6.21	4.55	1.07	2.74	145	5.4	no	yes
AS3	59	female	yes	yes	no	5.76	4.06	1.17	2.51	137	5.6	no	yes
AS4	47	female	no	no	no	4.68	3.33	1.36	0.93	115	5.9	no	yes
AS5	57	male	yes	no	no	4.63	3.33	1.11	2.53	141	5.7	no	yes
AF1	59	male	yes	no	no	3.27	2.23	0.96	1.22	152		no	yes
AF2	40	male	no	no	no	3.59	2.41	0.85	2.51	144		no	yes
AF3	51	male	no	no	no	3.83	2.57	1.03	0.74	161	5.3	no	yes
AF4	54	male	yes	no	no	3.82	2.53	1.02	1.33	158	5	no	yes
AF5	74	male	yes	no	no	3.89	2.72	1.2	2.22	153		no	yes
